# Supplementary material for: Detection and replication of QTL underlying resistance to gastrointestinal nematodes in adult sheep using the ovine 50K SNP array
Source: Genet Sel Evol. 2016 Jan 20;48:4. doi: 10.1186/s12711-016-0182-4 (PMC4719203; doi:10.1186/s12711-016-0182-4)
Supplement: Supplementary file 3 — 10.1186/s12711-016-0182-4 Summary table of the correspondence between the QTL and SNP associations identified in the present study and other studies previously reported for parasite resistance traits in sheep. This table shows the correspondences found for all the QTL identified in this study (by LA, LDLA and GWAS) (indicated in green cells) with QTL previously reported based on microsatellite-based studies (compiled in the SheepQTLdb; indicated in light orange cells) and SNP chip-based studies (indicated in orange cells). [file 12711_2016_182_MOESM3_ESM.xlsx]

## Sheet: Supplementary Table S2
Additional file 3 Table S2: Atlija et al. Detection and replication of QTL underlying resistance to gastrointestinal nematodes in adult sheep using an ovine 50K SNP array.
Additional file 3 Table S2. Summary table of the correspondence between the QTL and SNP associations identified in the present study and other studies previously reported for parasite resistance traits in sheep.
QTL identified in the present study1						Correspondence with previously reported QTL studies8
Analysis2	Trait3	OAR4	Position of maximum LRT (cM)5	Significant interval (cM)6	TGI (Mb)7 (Oar_v3.1)	SheepQTL database (microsatellite-based studies)					SNP-chip based studies
						Trait9	SheepQTLdb identifier10	Peak11 (cM)	Span12 (Mb)	Reference	Trait9	SNP marker	Peak (Mb)13 Oar_v2.0	Span (Mb)13 Oar_v2.0	Peak or Span (Mb)14 Oar_v3.1	Reference
LDLA	LFEC	1	136.9	136.9 - 143	136.9 - 143						PCV_a		146.5	21.1–236.6		Sallé et al., 2012
LDLA	IgAt	1	242.4		242.1-242.5	TFEC_2	12884	305	216.34-273.04	Beh et al., 2002
LDLA	LFEC	2	78.3		78.17 - 78.36
LDLA	IgAt	2	188.3	188.01-188.44	188.01-188.44
LDLA	IgAt	3	159.8		159.67 - 160.06
LDLA	IgAt	3	177.7		177.52 - 177.89	SFEC_3	12891	223.9	161.95-178.25	Davies et al., 2006
LDLA	IgAt	4	8.9		8.66 - 9.49						MFEC	OAR4_3821431.1 - OAR4_11023787.1		3.73-10.23	3.72 - 10.88	Riggio et al., 2014
											MFEC	OAR4_7316477.1 - OAR4_13768293.1		6.89-12.95	7.54 - 13.57	Riggio et al., 2014
LDLA	LFEC	4	57.9	54 - 58	54 - 58
LDLA	LFEC	5	5.2		5.02 - 5.43
LDLA	LFEC	5	89.9		89.68 - 90.14						FEC12t		86.7	35.1–94.2		Sallé et al., 2012
											FEC_a		86.7	35.2–94.1		Sallé et al., 2012
											IgGst		87.3	60.5–94.2		Sallé et al., 2012
											PCV2c		87.4	7.6–96.7		Sallé et al., 2012
											PCV2c	OAR5_98137778.1 - OAR5_98330992.1	90.6		89.95 - 90.12	Sallé et al., 2012
											PCVt_a	s36267.1 - OAR5_96703012.1	89.1		88.33 - no info	Sallé et al., 2012
											MFEC	OAR5_92603004.1 - OAR5_98355816.1		84.91-90.70	84.37 - 90.15	Riggio et al., 2014
											MFEC	OAR5_95145531.1 - OAR5_100913555.1		87.58-93.30	87.03 - 92.75	Riggio et al., 2014
LDLA	LFEC	6	36		35.84 - 36.28	FECGEN	16024	45	25.06-62.57	Silva et al., 2012	SFEC16 and SFEC	OAR6_40496376.1	36.33		36.28	Riggio et al., 2013
						FECZ	13843	49.9	16.88-68.02	Duncan et al., 2007
LDLA	LFEC	6	72.5	72.3 - 77.2	72.3 - 77.2	FECGEN	13988		68.02-85.09	Gutierrez-Gil et al., 2009	AVFEC	OAR6_80892986			74.08	Benavides et al., 2015
											AVFEC	OAR6_80909611			74.09	Benavides et al., 2015
											AVFEC	OAR6_81718546			74.87	Benavides et al., 2015
											AVFEC	OAR6_85263669			78.11	Benavides et al., 2015
											AVFEC	OAR6_85367529			78.19	Benavides et al., 2015
LA	LFEC	6	88.1	80.8-91.4	80.8-91.4	FECGEN	13988		68.02-85.09	Gutierrez-Gil et al., 2009
LDLA	LFEC	6	89.9	85 - 90.2	85 - 90.2	FECGEN	13988		68.02-85.09	Gutierrez-Gil et al., 2009
LDLA	LFEC	7	22.8	12.65 - 25.5	12.65 - 25.5						Len		13.8	4.4–21.7		Sallé et al., 2012
											Len	OAR7_15034944.1 - s39389.1	14.9		14.60 - 14.99	Sallé et al., 2012
											Len	s62332.1 - OAR7_17669851.1	16.9		16.81 - 17.08	Sallé et al., 2012
LDLA	LFEC	7	36.8	36.8 - 37.3	36.8 - 37.3						MFEC	OAR7_38845979.1 - OAR7_43867453.1		34.44-39.42	34.63 - 39.60	Riggio et al., 2014
LDLA	LFEC	7	53.3		53.08 - 53.46	HFEC_2	12964	73.9	44.01-56.07	Marshall et al., 2009
LA	LFEC	8	2	1-3.4	1-3.4
LDLA	LFEC	8	2.3	0.3 - 12.8	0.3 - 12.8
LDLA	LFEC	8	38.3	37.7 - 39.2	37.7 - 39.2
GWAS	IgAt	8	49.52		49.40 - 49.65
LDLA	LFEC	8	49.8	49.59 - 50.04	49.59 - 50.04
LDLA	LFEC	8	64.1	61.1 - 64.1	61.1 - 64.1
LDLA	LFEC	8	71.4	71.2 - 73.8	71.2 - 73.8	LATRICH_2	12899	113.1	3.05-87.35	Crawford et al., 2006	SFEC24	OAR8_76576205.1	71.68		71.38	Riggio et al., 2013
						LSITRICH_2	12900	113.1	3.05-87.35	Crawford et al., 2006	SFEC24	OAR8_78880291.1	73.73		73.43	Riggio et al., 2013
						FECGEN	16025	127.8	62.54-87.35	Silva et al., 2012
GWAS	IgAt	8	72.4		72.27 - 72.52	LATRICH_2	12899	113.1	3.05-87.35	Crawford et al., 2006
						LSITRICH_2	12900	113.1	3.05-87.35	Crawford et al., 2006
						FECGEN	16025	127.8	62.54-87.35	Silva et al., 2012
LDLA	LFEC	9	5.8		5.64 - 6.03
LDLA	LFEC	9	16.9		16.75 - 17.16	FECGEN	16026	17	0.84-19.04	Silva et al., 2012
LDLA	LFEC	9	24.5		24.34 - 24.78	SAOS	17194	38	20.71-29.18	Lantier et al., 2012
LDLA	LFEC	9	41.7		41.56 - 41.96
LDLA	IgAt	9	56.6	55.9 - 56.6	55.9 - 56.6						FEC_a		52.3	24.8–94.9		Sallé et al., 2012
LDLA	IgAt	9	67.8	63.4 - 67.8	63.4 - 67.8						FEC	OAR9_70612779		66.27-67.09	66.62	McRae et al., 2014
GWAS	IgAt	10	17.01		16.88 - 17.13
GWAS	IgAt	10	24.18		24.06 - 24.31
LDLA	IgAt	10	27.2	21.5 - 27.2	21.5 - 27.2
GWAS	IgAt	10	30.92		30.79 - 31.04
LDLA	IgAt	10	52.9		52.68 - 53.06	FECGEN	13989	48	24.22-86.44	Gutierrez-Gil et al., 2009
LDLA	LFEC	10	71.6		70.01 - 71.55	FECGEN	13989	48	24.22-86.44	Gutierrez-Gil et al., 2009
LDLA	IgAt	10	78.6		78.39 - 78.8
LDLA	LFEC	11	4.2	4.1 - 4.27	4.1 - 4.27
GWAS	IgAt	11	32.49		32.36 - 32.61
LDLA	IgAt	11	51.1	45.4 - 51.1	45.4 - 51.1
LDLA	LFEC	12	3.6		3.34 - 3.84
LDLA	IgAt	12	1.7		1.52 - 1.98
LDLA	IgAt	12	17.7		17.56 - 17.96
GWAS	IgAt	12	61.86		61.74 - 61.99						MFEC	OAR12_63132677.1 - OAR12_68810185.1		56.73-62.29	56.69 - 62.22	Riggio et al., 2014
											MFEC	s67454.1 - OAR12_71559303.1		59.51-65.06	59.46 - 64.96	Riggio et al., 2014
LDLA	IgAt	12	72.3	69.5 - 75.4	69.5 - 75.4	TFEC_2	12889	97	63.53-71.54	Beh et al., 2012
LDLA	IgAt	13	3.7	3.7 - 6.3	3.7 - 6.3						IgGmt		0.6	0.2–81.6		Sallé et al., 2012
GWAS	IgAt	14	20.77		20.64 - 20.89
GWAS	IgAt	15	24.87		24.74 - 24.99	FECGEN	16029	40	18.29-30.45	Silva et al., 2012
LDLA	IgAt	15	33.6	33.56 - 33.93	33.56 - 33.93	FECZ	13670		30.90-47.52	Phua et al., 2009	AVPCV	OAR15_35337227			33.59	Benavides et al., 2015
LDLA	IgAt	15	47	47 - 53.2	47 - 53.2						FEC12t		43.5	1.6–52.3		Sallé et al., 2012
LDLA	IgAt	15	70.2	70.06 - 70.47	70.06 - 70.47
LDLA	IgAt	16	10.5
LDLA	IgAt	16	64.8	63.8 - 64.8	63.8 - 64.8
LDLA	IgAt	17	18.4	14.6-30.1	14.6-30.1	FECGEN	16031	36	5.96-33.12	Silva et al., 2012
											PCV1c		18.1	12.6–66.7		Sallé et al., 2012
LDLA	IgAt	17	36		35.8 - 36.22
LDLA	IgAt	17	46		45.85 - 46.27
LDLA	IgAt	17	62.3	62 - 66.8	62 - 66.8						pHt		63.7	47.5–64.7		Sallé et al., 2012
											PCV_a		65.1	2.8–72.4		Sallé et al., 2012
											Peps2	OAR17_67650184.1 - s10326.1	62.6		62.05 - 62.36	Sallé et al., 2012
LDLA	LFEC	20	4.8		4.58 - 5.04
LDLA	LFEC	21	8.1	8.07 - 8.35	8.07 - 8.35
LDLA	IgAt	21	17.5	16.5 - 17.5	16.5 - 17.5
LDLA	LFEC	21	31.8	31.7 - 32.24	31.7 - 32.24	SAOS	17195	51	23.63-42.89	Lantier et al., 2012
						SAOS	17196	58	28.88-42.89	Lantier et al., 2012
LDLA	LFEC	21	43.9	43.7 - 44.03	43.7 - 44.03		14157		36.56-46.28	Dominik et al., 2010
LDLA	IgAt	21	46	45.97 - 46.25	45.97 - 46.25	CEOSIN	14157		36.56-46.28	Dominik et al., 2010
LA	IgAt	22	3.4	0.3 - 5.8	0.3 - 5.8
LDLA	IgAt	22	6.7	5.3 - 7.3	5.3 - 7.3
LDLA	IgAt	22	19.5		19.26 - 19.85						Len	OAR22_23894546.1 - OAR22_24105777.1	20.3		20.02 - 20.24	Sallé et al., 2012
LDLA	IgAt	23	8.3		8.15 - 8.47
LDLA	IgAt	23	23.3	23.3 - 28.5	23.3 - 28.5	TC_IGG_2	12902	30.9	18.60-37.13	Crawford et al., 2006
						IGE_2	12903	30.9	5.28-23.94	Crawford et al., 2006
LDLA	IgAt	23	33.9	32.8 - 38	32.8 - 38	TC_IGG_2	12902	30.9	18.60-37.13	Crawford et al., 2006	FEC_a		32.2	0.3–62.7		Sallé et al., 2012
LDLA	IgAt	23	45.8	41.7 - 48.5	41.7 - 48.5						WBt		44.1	15–59.8		Sallé et al., 2012
LDLA	IgAt	23	54.9	54.56 - 55.06	54.56 - 55.06
LDLA	LFEC	24	2.2	1.91 - 2.65	1.91 - 2.65						SFEC	s72739.1 - s12995.1		0.10-7.65	0.09 - 7.66	Riggio et al., 2014
LDLA	LFEC	24	17.9		17.68 - 18.12
GWAS	IgAt	25	13.15		13.02 - 13.27
LDLA	LFEC	25	37	36.89 - 37.21	36.89 - 37.21
1 Significant QTL and SNP-associations reported in the present study based on the results of the genome scans performed using Linkage Analysis (LA; highlighted in green ), Combined Linkage Disequilibrium and Linkage Analysis (LDLA; highlighted in yellow) and Genome-wise Association Study (GWAS; highlighted in blue)
2 Analysis approaches used in the genome scans reported here for parasite resistance traits: LA (Linkage Analysis) and LDLA (Combined linkage disequilibrium and linkage analysis) with the QTLMap software and GWAS (genome-wide association analysis with the DMU software).
3 OAR = ovine chromosome
4 Analyzed traits in the present work: LFEC Log-transformed faecal egg count; IgAt Box-Cox-transformed optical density ratio (ODR) values of immunoglobulin A activity.
5 Position of the chromosome (in Mega base pairs) at which the the maximum Likelihood Ratio Test was reached for the significant QTL identified by LA or LDLA, or where a significant SNP was identified by GWAS.
6 Significant interval (in centi Morgans) (only for LDLA): defined by grouping consecutive significant 5% chromosome-wise LDLA associations in a chromosome (allowing gaps no greater than 5 cM).
7 TGI:Target genomic interval (in Mb) defined as a region of the sheep genome reference assembly Oar_v3.1 that corresponds with (i) the CI estimated for the LA significant QTL and the defined significant LDLA intervals; and (ii) a 250 kb-long interval centered on each of the significant isolated haplotypes detected by LDLA and the significant SNP identified by GWAS.
8 Previously reported QTL overlapping with the significant QTL reported in the present study; the details provided about these QTL are based on the information provided at the SheepQTL database (SheepQTLdb) for the microsatellite-based studies) or the corresponding reporting article (for the SNP-chip based studies).
9 Trait for which a significant QTL or marker association has been reported by other studies, as defined in the SheepQTLdb or the corresponding reporting article (See trait description box in sheet 2).
10 SheepQTLdb identifier: Unique reference number assigned to the QTL/associations storaged at the SheepQTLdb (http://www.animalgenome.org/cgi-bin/QTLdb/OA/index)
11 Peak location of the significant QTL included in the SheepQTLdb (in cM)
12 The span of the genomic region of the significant QTL as indicated in the SheepQTLdatabase, based on the sheep genome reference assembly Oar_v3.1.
13 Peak and span of significant associations identified by a 50K-chip-based study (for those studies referred to the sheep genome assembly Oar_v2.0).
14 Peak or span of significant associations identified by a 50K-chip-based study (for those studies referred to the sheep genome assembly Oar_v3.1; for the studies originally reported in reference to the assembly Oar_v2.0, the corresponding interval in the Oar_v3.1, if possible, is indicated).

## Sheet: Trait desc. box
Trait description box (according to SheepQTLdb and SNP-chip based studies)
FEC	Fecal egg count
AVFEC	average FEC
AVPCV	average packed cell volume
CEOSIN	Change in eosinophil number
FEC_a	animal solution of a mixed model equation with the infection rank added to other fixed effects and animal fitted as a random variable
FEC12t	FEC mean between 25 and 35 d after the 1st challenge
FECGEN	FEC
FECZ	facial eczema susceptibility
HFEC_2	Haemonchus contortus FEC2
IGE_2	Immunoglobulin E nematode
IgGmt	Immunoglobulin G
IgGst	IgG in serum; t fourth root transformation of the variable
LATRICH_2	Abomasal Trichostrongylus sp adults and larvae challenge 2
Len	Female worm length
LSITRICH_2	Small Intestine Trichostrongylus sp adults and larvae challenge2
PCV_a	PCV and the _a stands for as within-animal physiological variation accounted for.
PCV1c	PCVafter 1st challenge; c indicates values corrected with PCV0 fitted as a covariable
PCV2c	PCVafter 2nd challenge; c indicates values corrected with PCV0 fitted as a covariable
PCVt_a	PCV. The t and _a stand for as a fourth root transformation of the variable and within-animal physiological variation accounted for respectively
Peps2	Pepstinogen after 2nd challenge
pHt	Abomasal pH and t stands for as a fourth root transformation of the variable
SAOS	Salmonella abortusovis susceptibility
SFEC_3	Strongyle FEC3
SFEC16	Stronglyle FEC at 16 weeks of age
SFEC24	Stronglyle faecal egg count at 24 weeks of age
TC_IGG_2	Trichostrongylus colubriformis serum Immunoglobulin G challenge 2
TFEC_2	Trichostrongylus colubriformis FEC2
WBt	Worm burden and t stands for as a square root transformation
SAFEC	Strongyles average FEC
MFEC	Mixed FEC
SFEC	Strongyle FEC
