# Supplementary material for: Detection and replication of QTL underlying resistance to gastrointestinal nematodes in adult sheep using the ovine 50K SNP array
Source: Genet Sel Evol. 2016 Jan 20;48:4. doi: 10.1186/s12711-016-0182-4 (PMC4719203; doi:10.1186/s12711-016-0182-4)
Supplement: Supplementary file 4 — 10.1186/s12711-016-0182-4 Total list of annotated genes extracted from the Sheep Genome Assembly v3.1 using the BioMart web-tool for the significant QTL regions and SNP associations identified for the two parasite resistance traits analyzed in the present study. Among the total list of genes extracted, we identified 205 functional candidate genes involved in the immune response, based on our candidate gene survey, which are indicated in blue font colour. The colour of the rows refer to genes extracted based on the results of the Linkage Analysis (LA; green), Combined Linkage Disequilibrium and Linkage Analysis (LDLA; yellow) and Genome-wise Association Study (GWAS; blue). [file 12711_2016_182_MOESM4_ESM.xlsx]

## Sheet: Supplementary Table_S3
Additonal file 4 Table S3: Atlija et al. Detection and replication of QTL underlying resistance to gastrointestinal nematodes in adult sheep using an ovine 50K SNP array.
Additonal file 4 Table S3. Total list of annotated genes extracted from the Sheep Genome Assembly v3.1 using the BioMart web-tool for the significant QTL regions and SNP associations identified for the two parasite resistance traits analyzed in the present study.
Trait	Analysis	Number in the list of positional candidate genes per trait	Chromosome Name	Gene Start (bp)	Gene End (bp)	Ensembl Gene ID	Ensembl Transcript ID	Gene symbol	Description
IgAt	GWAS	1	8	49477793	49559187	ENSOARG00000013003	ENSOART00000014143	RARS2	arginyl-tRNA synthetase 2, mitochondrial
IgAt	LDLA	2	9	63608850	65007715	ENSOARG00000011267	ENSOART00000012260	CSMD3	CUB and Sushi multiple domains 3
IgAt	LDLA	3	9	67500915	67513034	ENSOARG00000012091	ENSOART00000013150	EBAG9	estrogen receptor binding site associated, antigen, 9
IgAt	LDLA	4	9	67132005	67137894	ENSOARG00000011921	ENSOART00000012967	KCNV1	potassium channel, voltage gated modifier subfamily V, member 1
IgAt	LDLA	5	9	67752028	67841910	ENSOARG00000014426	ENSOART00000015705	NUDCD1	NudC domain containing 1
IgAt	LDLA	6	9	67545553	67751569	ENSOARG00000013110	ENSOART00000014282	PKHD1L1	polycystic kidney and hepatic disease 1 (autosomal recessive)-like 1
IgAt	LDLA	7	9	67362234	67490064	ENSOARG00000012018	ENSOART00000013073	SYBU	syntabulin (syntaxin-interacting)
IgAt	LDLA	8	9	56102648	56149776	ENSOARG00000008295	ENSOART00000009024	TPD52	tumor protein D52
IgAt	LDLA	9	9	56527266	56558510	ENSOARG00000008508	ENSOART00000009259	ZBTB10	zinc finger and BTB domain containing 10
IgAt	LDLA	10	10	21730534	21741216	ENSOARG00000009109	ENSOART00000009917	ALG11	ALG11, alpha-1,2-mannosyltransferase
IgAt	LDLA	11	10	24936260	24960025	ENSOARG00000010275	ENSOART00000011179	ALG5	ALG5, dolichyl-phosphate beta-glucosyltransferase
IgAt	LDLA	12	10	21656704	21730091	ENSOARG00000009056	ENSOART00000009869	ATP7B	copper-transporting ATPase 2
IgAt	LDLA	13	10	21623899	21624597	ENSOARG00000005995	ENSOART00000006512	CCDC70	coiled-coil domain containing 70
IgAt	LDLA	14	10	25350379	25364643	ENSOARG00000010389	ENSOART00000011307	CCNA1	cyclin A1
IgAt	LDLA	15	10	21841539	21861932	ENSOARG00000009289	ENSOART00000010110	CKAP2	cytoskeleton associated protein 2
IgAt	LDLA	16	10	22959747	23019979	ENSOARG00000009574	ENSOART00000010430	COG6	component of oligomeric golgi complex 6
IgAt	LDLA	17	10	25828569	25925624	ENSOARG00000010490	ENSOART00000011423	DCLK1	Uncharacterized protein
IgAt	LDLA	18	10	21515039	21546413	ENSOARG00000008965	ENSOART00000009771	DHRS12	dehydrogenase/reductase (SDR family) member 12
IgAt	LDLA	19	10	24923877	24931650	ENSOARG00000010229	ENSOART00000011130	EXOSC8	exosome component 8
IgAt	LDLA	20	10	22237525	22238862	ENSOARG00000006012	ENSOART00000006530	FOXO1	forkhead box O1
IgAt	LDLA	21	10	23560959	23715430	ENSOARG00000009812	ENSOART00000010687	FREM2	FRAS1 related extracellular matrix protein 2
IgAt	LDLA	22	10	23066861	23125253	ENSOARG00000009621	ENSOART00000010471	LHFP	lipoma HMGIC fusion partner
IgAt	GWAS	23	10	16955899	17063525	ENSOARG00000008014	ENSOART00000008735	LRCH1	leucine-rich repeats and calponin homology (CH) domain containing 1
IgAt	LDLA	24	10	26231353	26232432	ENSOARG00000006073	ENSOART00000006603	MAB21L1	mab-21-like 1 (C. elegans)
IgAt	LDLA	25	10	22088057	22114923	ENSOARG00000009534	ENSOART00000010380	MRPS31	mitochondrial ribosomal protein S31
IgAt	LDLA	26	10	52632844	52906106	ENSOARG00000016305	ENSOART00000017799	MYCBP2	MYC binding protein 2, E3 ubiquitin protein ligase
IgAt	LDLA	27	10	26007917	26592574	ENSOARG00000010627	ENSOART00000011571	NBEA	neurobeachin
IgAt	LDLA	28	10	21807469	21831130	ENSOARG00000009224	ENSOART00000010044	NEK3	NIMA-related kinase 3
IgAt	LDLA	29	10	21746108	21803002	ENSOARG00000009157	ENSOART00000009968	NEK5	NIMA-related kinase 5
IgAt	LDLA	30	10	23478664	23487167	ENSOARG00000009644	ENSOART00000010500	NHLRC3	NHL repeat containing 3
IgAt	LDLA	31	10	24474862	24508794	ENSOARG00000010041	ENSOART00000010931	POSTN	periostin, osteoblast specific factor
IgAt	LDLA	32	10	23488542	23514517	ENSOARG00000009737	ENSOART00000010597	PROSER1	proline and serine rich 1
IgAt	LDLA	33	10	25040237	25049476	ENSOARG00000010378	ENSOART00000011287	RFXAP	regulatory factor X-associated protein
IgAt	LDLA	34	10	25146441	25146761	ENSOARG00000006045	ENSOART00000006573	SERTM1	serine-rich and transmembrane domain containing 1
IgAt	LDLA	35	10	78617440	78638111	ENSOARG00000005368	ENSOART00000005850	SLC10A2	solute carrier family 10 (sodium/bile acid cotransporter), member 2
IgAt	LDLA	36	10	22035177	22064433	ENSOARG00000009523	ENSOART00000010370	SLC25A15	solute carrier family 25 (mitochondrial carrier; ornithine transporter) member 15
IgAt	LDLA	37	10	25005441	25029769	ENSOARG00000010293	ENSOART00000011197	SMAD9	SMAD family member 9
IgAt	LDLA	38	10	25427861	25453683	ENSOARG00000010471	ENSOART00000011399	SPG20	spastic paraplegia 20 (Troyer syndrome)
IgAt	LDLA	39	10	23521617	23548937	ENSOARG00000009746	ENSOART00000010606	STOML3	stomatin (EPB72)-like 3
IgAt	LDLA	40	10	21906715	21935955	ENSOARG00000009388	ENSOART00000010221	THSD1	thrombospondin, type I, domain containing 1
IgAt	GWAS	41	10	24289442	24435384	ENSOARG00000009964	ENSOART00000010848	TRPC4	transient receptor potential cation channel, subfamily C, member 4
IgAt	LDLA	42	10	23949296	23961373	ENSOARG00000009897	ENSOART00000010767	UFM1	ubiquitin-fold modifier 1
IgAt	LDLA	43	10	21876927	21896255	ENSOARG00000009332	ENSOART00000010157	VPS36	vacuolar protein sorting 36 homolog (S. cerevisiae)
IgAt	LDLA	44	10	21328931	21506011	ENSOARG00000008939	ENSOART00000009736	WDFY2	WD repeat and FYVE domain containing 2
IgAt	LDLA	45	11	47222569	47244014	ENSOARG00000012958	ENSOART00000014094	ACE	Uncharacterized protein
IgAt	LDLA	46	11	50420600	50422985	ENSOARG00000018506	ENSOART00000020143	ACTG1	actin gamma 1
IgAt	LDLA	47	11	50164976	50169097	ENSOARG00000017932	ENSOART00000019512	ALYREF	Aly/REF export factor
IgAt	LDLA	48	11	50160594	50165035	ENSOARG00000017916	ENSOART00000019490	ANAPC11	anaphase promoting complex subunit 11
IgAt	LDLA	49	11	50189207	50190485	ENSOARG00000017985	ENSOART00000019572	ARHGDIA	Rho GDP dissociation inhibitor (GDI) alpha
IgAt	LDLA	50	11	50297282	50299639	ENSOARG00000018330	ENSOART00000019943	ARL16	ADP-ribosylation factor-like 16
IgAt	LDLA	51	11	50052768	50086400	ENSOARG00000017643	ENSOART00000019198	ASPSCR1	alveolar soft part sarcoma chromosome region, candidate 1
IgAt	LDLA	52	11	49041879	49146866	ENSOARG00000015890	ENSOART00000017303	B3GNTL1	UDP-GlcNAc:betaGal beta-1,3-N-acetylglucosaminyltransferase-like 1
IgAt	LDLA	53	11	50464135	50499239	ENSOARG00000018651	ENSOART00000020309	BAHCC1	BAH domain and coiled-coil containing 1
IgAt	LDLA	54	11	50728317	50769136	ENSOARG00000000258	ENSOART00000000283	BAIAP2	BAI1-associated protein 2
IgAt	LDLA	55	11	48383457	48474179	ENSOARG00000015595	ENSOART00000016974	BPTF	bromodomain PHD finger transcription factor
IgAt	LDLA	56	11	48377004	48377962	ENSOARG00000015412	ENSOART00000016768	C17orf58	chromosome 17 open reading frame 58
IgAt	LDLA	57	11	49496227	49501084	ENSOARG00000016516	ENSOART00000017987	C17orf62	chromosome 17 open reading frame 62
IgAt	LDLA	58	11	50309566	50313999	ENSOARG00000018332	ENSOART00000019950	CCDC137	coiled-coil domain containing 137
IgAt	LDLA	59	11	47439118	47450900	ENSOARG00000013493	ENSOART00000014676	CCDC47	coiled-coil domain containing 47
IgAt	LDLA	60	11	49837708	49934959	ENSOARG00000016997	ENSOART00000018513	CCDC57	coiled-coil domain containing 57
IgAt	LDLA	61	11	49714298	49717531	ENSOARG00000016754	ENSOART00000018239	CD7	CD7 molecule
IgAt	LDLA	62	11	47554266	47557305	ENSOARG00000014015	ENSOART00000015261	CD79B	CD79b molecule, immunoglobulin-associated beta
IgAt	LDLA	63	11	45629502	45678848	ENSOARG00000011644	ENSOART00000012666	CDC27	cell division cycle 27
IgAt	GWAS	64	11	32482592	32490822	ENSOARG00000016588	ENSOART00000018070	CDRT4	CMT1A duplicated region transcript 4
IgAt	LDLA	65	11	48103026	48141956	ENSOARG00000015133	ENSOART00000016470	CEP95	centrosomal protein 95kDa
IgAt	LDLA	66	11	50811968	50815819	ENSOARG00000000413	ENSOART00000000440	CHMP6	charged multivesicular body protein 6
IgAt	LDLA	67	11	49769083	49798238	ENSOARG00000016829	ENSOART00000018330	CSNK1D	casein kinase 1, delta
IgAt	LDLA	68	11	47293994	47323862	ENSOARG00000013278	ENSOART00000014440	DCAF7	DDB1 and CUL4 associated factor 7
IgAt	LDLA	69	11	50014563	50023438	ENSOARG00000017409	ENSOART00000018949	DCXR	Uncharacterized protein
IgAt	LDLA	70	11	47465640	47490671	ENSOARG00000013540	ENSOART00000014731	DDX42	DEAD (Asp-Glu-Ala-Asp) box helicase 42
IgAt	LDLA	71	11	48096623	48102912	ENSOARG00000015045	ENSOART00000016375	DDX5	DEAD (Asp-Glu-Ala-Asp) box helicase 5
IgAt	LDLA	72	11	49972871	49978551	ENSOARG00000017277	ENSOART00000018806	DUS1L	dihydrouridine synthase 1-like (S. cerevisiae)
IgAt	LDLA	73	11	45819006	45874585	ENSOARG00000012039	ENSOART00000013094	EFCAB13	EF-hand calcium binding domain 13
IgAt	LDLA	74	11	45819006	46286165	ENSOARG00000011927	ENSOART00000012980	EFCAB3	EF-hand calcium binding domain 3
IgAt	LDLA	75	11	50644016	50652441	ENSOARG00000018788	ENSOART00000020467	ENTHD2	ENTH domain containing 2
IgAt	LDLA	76	11	47691468	47769786	ENSOARG00000014398	ENSOART00000015686	ERN1	endoplasmic reticulum to nucleus signaling 1
IgAt	LDLA	77	11	50218977	50220115	ENSOARG00000018108	ENSOART00000019711	FAM195B	family with sequence similarity 195, member B
IgAt	LDLA	78	11	49940273	49955854	ENSOARG00000017168	ENSOART00000018693	FASN	fatty acid synthase
IgAt	LDLA	79	11	49293868	49302299	ENSOARG00000016194	ENSOART00000017634	FN3K	fructosamine 3 kinase
IgAt	LDLA	80	11	49311041	49318361	ENSOARG00000016300	ENSOART00000017749	FN3KRP	fructosamine 3 kinase related protein
IgAt	LDLA	81	11	49408057	49456197	ENSOARG00000016414	ENSOART00000017878	FOXK2	forkhead box K2
IgAt	LDLA	82	11	50397859	50403453	ENSOARG00000018489	ENSOART00000020122	FSCN2	fascin actin-bundling protein 2, retinal
IgAt	LDLA	83	11	47492083	47499382	ENSOARG00000013637	ENSOART00000014843	FTSJ3	FtsJ homolog 3 (E. coli)
IgAt	LDLA	84	11	50226474	50230614	ENSOARG00000018139	ENSOART00000019741	GCGR	glucagon receptor
IgAt	LDLA	85	11	49979394	49983705	ENSOARG00000017353	ENSOART00000018897	GPS1	G protein pathway suppressor 1
IgAt	LDLA	86	11	49503099	49516814	ENSOARG00000016564	ENSOART00000018041	HEXDC	hexosaminidase (glycosyl hydrolase family 20, catalytic domain) containing
IgAt	LDLA	87	11	50284057	50296963	ENSOARG00000018265	ENSOART00000019875	HGS	hepatocyte growth factor-regulated tyrosine kinase substrate
IgAt	LDLA	88	11	47641431	47645553	ENSOARG00000014212	ENSOART00000015481	ICAM2	Uncharacterized protein
IgAt	LDLA	89	11	45762020	45802167	ENSOARG00000011855	ENSOART00000012896	ITGB3	Integrin beta
IgAt	LDLA	90	11	45440771	45606179	ENSOARG00000011438	ENSOART00000012441	KANSL1	KAT8 regulatory NSL complex subunit 1
IgAt	LDLA	91	11	47266979	47290236	ENSOARG00000013121	ENSOART00000014266	KCNH6	potassium channel, voltage gated eag related subfamily H, member 6
IgAt	LDLA	92	11	48337065	48345443	ENSOARG00000015347	ENSOART00000016702	KPNA2	karyopherin alpha 2 (RAG cohort 1, importin alpha 1)
IgAt	LDLA	93	11	47401902	47402623	ENSOARG00000013388	ENSOART00000014558	LIMD2	LIM domain containing 2
IgAt	LDLA	94	11	50040435	50047414	ENSOARG00000017544	ENSOART00000019101	LRRC45	leucine rich repeat containing 45
IgAt	LDLA	95	11	50135356	50141785	ENSOARG00000017782	ENSOART00000019347	MAFG	v-maf avian musculoaponeurotic fibrosarcoma oncogene homolog G
IgAt	LDLA	96	11	47346954	47397045	ENSOARG00000013329	ENSOART00000014499	MAP3K3	mitogen-activated protein kinase kinase kinase 3
IgAt	LDLA	97	11	45315251	45433964	ENSOARG00000011303	ENSOART00000012295	MAPT	microtubule-associated protein tau
IgAt	LDLA	98	11	46538705	46627944	ENSOARG00000012540	ENSOART00000013635	MARCH10	membrane-associated ring finger (C3HC4) 10, E3 ubiquitin protein ligase
IgAt	LDLA	99	11	49004940	49013385	ENSOARG00000015857	ENSOART00000017267	METRNL	meteorin, glial cell differentiation regulator-like
IgAt	LDLA	100	11	46286298	46297443	ENSOARG00000012110	ENSOART00000013171	METTL2A	Uncharacterized protein
IgAt	LDLA	101	11	48040699	48061882	ENSOARG00000014870	ENSOART00000016186	MILR1	mast cell immunoglobulin-like receptor 1
IgAt	LDLA	102	11	46503733	46528230	ENSOARG00000012392	ENSOART00000013476	MRC2	mannose receptor, C type 2
IgAt	LDLA	103	11	50278630	50282028	ENSOARG00000018221	ENSOART00000019825	MRPL12	mitochondrial ribosomal protein L12
IgAt	LDLA	104	11	50119677	50120600	ENSOARG00000000164	ENSOART00000000166	MYADML2	myeloid-associated differentiation marker-like 2
IgAt	LDLA	105	11	45705716	45718546	ENSOARG00000011750	ENSOART00000012780	MYL4	myosin, light chain 4, alkali; atrial, embryonic
IgAt	LDLA	106	11	49475090	49491567	ENSOARG00000016487	ENSOART00000017954	NARF	nuclear prelamin A recognition factor
IgAt	LDLA	107	11	48565854	48584284	ENSOARG00000015771	ENSOART00000017172	NOL11	nucleolar protein 11
IgAt	LDLA	108	11	50102110	50108011	ENSOARG00000017695	ENSOART00000019254	NOTUM	notum pectinacetylesterase homolog (Drosophila)
IgAt	LDLA	109	11	50334386	50381184	ENSOARG00000018408	ENSOART00000020037	NPLOC4	nuclear protein localization 4 homolog (S. cerevisiae)
IgAt	LDLA	110	11	50314135	50315390	ENSOARG00000018364	ENSOART00000019987	OXLD1	oxidoreductase-like domain containing 1
IgAt	LDLA	111	11	50196914	50206198	ENSOARG00000018038	ENSOART00000019634	P4HB	prolyl 4-hydroxylase, beta polypeptide
IgAt	LDLA	112	11	50148105	50155340	ENSOARG00000017906	ENSOART00000019488	PCYT2	phosphate cytidylyltransferase 2, ethanolamine
IgAt	LDLA	113	11	50318674	50319888	ENSOARG00000018382	ENSOART00000020004	PDE6G	phosphodiesterase 6G, cGMP-specific, rod, gamma
IgAt	LDLA	114	11	47943720	48008979	ENSOARG00000014779	ENSOART00000016087	PECAM1	platelet/endothelial cell adhesion molecule 1
IgAt	LDLA	115	11	48609521	48800591	ENSOARG00000015799	ENSOART00000017201	PITPNC1	phosphatidylinositol transfer protein, cytoplasmic 1
IgAt	LDLA	116	11	48078392	48093912	ENSOARG00000014976	ENSOART00000016300	POLG2	polymerase (DNA directed), gamma 2, accessory subunit
IgAt	LDLA	117	11	50211686	50212510	ENSOARG00000018093	ENSOART00000019695	PPP1R27	protein phosphatase 1, regulatory subunit 27
IgAt	LDLA	118	11	47499794	47504262	ENSOARG00000013737	ENSOART00000014948	PSMC5	proteasome (prosome, macropain) 26S subunit, ATPase, 5
IgAt	LDLA	119	11	48879065	48898943	ENSOARG00000015809	ENSOART00000017211	PSMD12	proteasome (prosome, macropain) 26S subunit, non-ATPase, 12
IgAt	LDLA	120	11	50124987	50128563	ENSOARG00000017754	ENSOART00000019321	PYCR1	pyrroline-5-carboxylate reductase 1
IgAt	LDLA	121	11	50037326	50039379	ENSOARG00000017460	ENSOART00000019005	RAC3	ras-related C3 botulinum toxin substrate 3 (rho family, small GTP binding protein Rac3)
IgAt	LDLA	122	11	49984497	49987075	ENSOARG00000017365	ENSOART00000018903	RFNG	RFNG O-fucosylpeptide 3-beta-N-acetylglucosaminyltransferase
IgAt	LDLA	123	11	50830224	51148991	ENSOARG00000000488	ENSOART00000000523	RPTOR	regulatory associated protein of MTOR, complex 1
IgAt	LDLA	124	11	47563592	47595132	ENSOARG00000014087	ENSOART00000015339	SCN4A	sodium channel, voltage gated, type IV alpha subunit
IgAt	LDLA	125	11	50142119	50147468	ENSOARG00000017788	ENSOART00000019356	SIRT7	sirtuin 7
IgAt	LDLA	126	11	49799205	49803627	ENSOARG00000016912	ENSOART00000018418	SLC16A3	solute carrier family 16 (monocarboxylate transporter), member 3
IgAt	LDLA	127	11	50597855	50636930	ENSOARG00000018707	ENSOART00000020367	SLC38A10	solute carrier family 38, member 10
IgAt	LDLA	128	11	47505251	47509171	ENSOARG00000013842	ENSOART00000015067	SMARCD2	SWI/SNF related, matrix associated, actin dependent regulator of chromatin, subfamily d, member 2
IgAt	LDLA	129	11	48151210	48194827	ENSOARG00000015245	ENSOART00000016591	SMURF2	SMAD specific E3 ubiquitin protein ligase 2
IgAt	LDLA	130	11	50050272	50051095	ENSOARG00000017637	ENSOART00000019191	STRA13	stimulated by retinoic acid 13
IgAt	LDLA	131	11	47403627	47425001	ENSOARG00000013434	ENSOART00000014613	STRADA	STE20-related kinase adaptor alpha
IgAt	LDLA	132	11	46811589	47176828	ENSOARG00000012739	ENSOART00000013856	TANC2	tetratricopeptide repeat, ankyrin repeat and coiled-coil containing 2
IgAt	LDLA	133	11	49152968	49292712	ENSOARG00000016006	ENSOART00000017443	TBCD	tubulin folding cofactor D
IgAt	LDLA	134	11	47788873	47856498	ENSOARG00000014649	ENSOART00000015946	TEX2	testis expressed 2
IgAt	LDLA	135	11	46333788	46456079	ENSOARG00000012181	ENSOART00000013258	TLK2	tousled-like kinase 2
IgAt	LDLA	136	11	50321755	50325716	ENSOARG00000018386	ENSOART00000020008	TSPAN10	tetraspanin 10
IgAt	LDLA	137	11	49545105	49546235	ENSOARG00000016694	ENSOART00000018181	UTS2R	urotensin 2 receptor
IgAt	LDLA	138	11	49240308	49242692	ENSOARG00000016190	ENSOART00000017626	ZNF750	zinc finger protein 750
IgAt	LDLA	139	12	74128395	74189805	ENSOARG00000014713	ENSOART00000016018	ASPM	asp (abnormal spindle) homolog, microcephaly associated (Drosophila)
IgAt	LDLA	140	12	71659955	71660764	ENSOARG00000004302	ENSOART00000004684	C1orf74	chromosome 1 open reading frame 74
IgAt	LDLA	141	12	71847530	71871488	ENSOARG00000013305	ENSOART00000014467	CAMK1G	calcium/calmodulin-dependent protein kinase IG
IgAt	LDLA	142	12	73589869	73605431	ENSOARG00000013714	ENSOART00000014923	CD34	CD34 molecule
IgAt	LDLA	143	12	73700588	73737242	ENSOARG00000013891	ENSOART00000015124	CD46	Membrane cofactor protein
IgAt	LDLA	144	12	74087298	74114558	ENSOARG00000014405	ENSOART00000015689	CFHR5	complement factor H-related 5
IgAt	LDLA	145	12	74372414	74515404	ENSOARG00000015257	ENSOART00000016602	CRB1	crumbs family member 1, photoreceptor morphogenesis associated
IgAt	LDLA	146	12	74597237	74860995	ENSOARG00000015345	ENSOART00000016698	DENND1B	DENN/MADD domain containing 1B
IgAt	LDLA	147	12	71583789	71612947	ENSOARG00000012524	ENSOART00000013618	DIEXF	digestive organ expansion factor homolog (zebrafish)
IgAt	LDLA	148	12	69565822	69614212	ENSOARG00000010843	ENSOART00000011795	DTL	denticleless E3 ubiquitin protein ligase homolog (Drosophila)
IgAt	LDLA	149	12	74054568	74071976	ENSOARG00000014258	ENSOART00000015530	F13B	coagulation factor XIII, B polypeptide
IgAt	LDLA	150	12	71772867	71773127	ENSOARG00000004314	ENSOART00000004697	G0S2	G0/G1 switch 2
IgAt	LDLA	151	12	70801226	71071455	ENSOARG00000012227	ENSOART00000013293	HHAT	hedgehog acyltransferase
IgAt	LDLA	152	12	71703835	71763644	ENSOARG00000013020	ENSOART00000014154	HSD11B1	hydroxysteroid (11-beta) dehydrogenase 1
IgAt	LDLA	153	12	69614668	69692390	ENSOARG00000011102	ENSOART00000012082	INTS7	integrator complex subunit 7
IgAt	LDLA	154	12	71642946	71654633	ENSOARG00000012720	ENSOART00000013830	IRF6	Uncharacterized protein
IgAt	LDLA	155	12	70252715	70754047	ENSOARG00000012144	ENSOART00000013209	KCNH1	potassium channel, voltage gated eag related subfamily H, member 1
IgAt	LDLA	156	12	71807820	71847698	ENSOARG00000013143	ENSOART00000014294	LAMB3	laminin, beta 3
IgAt	LDLA	157	12	74963845	74975433	ENSOARG00000015439	ENSOART00000016797	LHX9	LIM homeobox 9
IgAt	LDLA	158	12	69778803	69860630	ENSOARG00000011368	ENSOART00000012361	LPGAT1	lysophosphatidylglycerol acyltransferase 1
IgAt	LDLA	159	12	1647968	1650240	ENSOARG00000002912	ENSOART00000003152	LRRN2	leucine rich repeat neuronal 2
IgAt	LDLA	160	12	1559651	1577436	ENSOARG00000002783	ENSOART00000003016	MDM4	Uncharacterized protein
IgAt	LDLA	161	12	70224382	70225419	ENSOARG00000012084	ENSOART00000013141	NACA	Uncharacterized protein
IgAt	LDLA	162	12	69915816	69927483	ENSOARG00000011466	ENSOART00000012469	NEK2	NIMA-related kinase 2
IgAt	LDLA	163	12	75218230	75298088	ENSOARG00000015482	ENSOART00000016842	NEK7	NIMA-related kinase 7
IgAt	LDLA	164	12	1935014	2090555	ENSOARG00000002978	ENSOART00000003234	NFASC	neurofascin
IgAt	LDLA	165	12	73261010	73466213	ENSOARG00000013487	ENSOART00000014679	PLXNA2	plexin A2
IgAt	LDLA	166	12	70200447	70251222	ENSOARG00000011913	ENSOART00000012960	RCOR3	REST corepressor 3
IgAt	LDLA	167	12	70114121	70117410	ENSOARG00000011679	ENSOART00000012698	RD3	retinal degeneration 3
IgAt	GWAS	168	12	61810410	61835896	ENSOARG00000019017	ENSOART00000020705	RGS8	regulator of G-protein signaling 8
IgAt	LDLA	169	12	71226361	71230852	ENSOARG00000012256	ENSOART00000013324	SERTAD4	SERTA domain containing 4
IgAt	LDLA	170	12	70015802	70019084	ENSOARG00000011554	ENSOART00000012564	SLC30A1	solute carrier family 30 (zinc transporter), member 1
IgAt	LDLA	171	12	71301567	71436787	ENSOARG00000012287	ENSOART00000013359	SYT14	synaptotagmin XIV
IgAt	LDLA	172	12	71661157	71680824	ENSOARG00000012918	ENSOART00000014043	TRAF3IP3	TRAF3 interacting protein 3
IgAt	LDLA	173	12	70142559	70186497	ENSOARG00000011779	ENSOART00000012814	TRAF5	TNF receptor-associated factor 5
IgAt	LDLA	174	12	16999001	17981947	ENSOARG00000010714	ENSOART00000011686	USH2A	Usher syndrome 2A (autosomal recessive, mild)
IgAt	LDLA	175	12	74206553	74247201	ENSOARG00000015070	ENSOART00000016403	ZBTB41	zinc finger and BTB domain containing 41
IgAt	LDLA	176	13	4900219	4905937	ENSOARG00000010789	ENSOART00000011736	BTBD3	BTB (POZ) domain containing 3
IgAt	LDLA	177	13	6086778	6226790	ENSOARG00000010864	ENSOART00000011820	SPTLC3	serine palmitoyltransferase, long chain base subunit 3
IgAt	LDLA	178	15	49946823	49948163	ENSOARG00000004004	ENSOART00000004349	ANAPC15	Uncharacterized protein
IgAt	LDLA	179	15	50442619	50483505	ENSOARG00000005950	ENSOART00000006487	ARAP1	ArfGAP with RhoGAP domain, ankyrin repeat and PH domain 1
IgAt	LDLA	180	15	50996826	51052556	ENSOARG00000007394	ENSOART00000008054	ARHGEF17	Rho guanine nucleotide exchange factor (GEF) 17
IgAt	LDLA	181	15	52667884	52740268	ENSOARG00000011342	ENSOART00000012337	ARRB1	arrestin, beta 1
IgAt	LDLA	182	15	50553684	50569219	ENSOARG00000006493	ENSOART00000007059	ATG16L2	autophagy related 16-like 2 (S. cerevisiae)
IgAt	LDLA	183	15	51636895	51757743	ENSOARG00000009005	ENSOART00000009824	C2CD3	C2 calcium-dependent domain containing 3
IgAt	LDLA	184	15	52188995	52223521	ENSOARG00000010444	ENSOART00000011366	CHRDL2	chordin-like 2
IgAt	LDLA	185	15	49646168	49650973	ENSOARG00000002505	ENSOART00000002710	CHRNA10	cholinergic receptor, nicotinic, alpha 10 (neuronal)
IgAt	LDLA	186	15	50087287	50226656	ENSOARG00000005285	ENSOART00000005764	CLPB	ClpB homolog, mitochondrial AAA ATPase chaperonin
IgAt	LDLA	187	15	51580089	51592425	ENSOARG00000008463	ENSOART00000009209	DNAJB13	DnaJ (Hsp40) homolog, subfamily B, member 13
IgAt	LDLA	188	15	51087487	51151694	ENSOARG00000007784	ENSOART00000008471	FAM168A	family with sequence similarity 168, member A
IgAt	LDLA	189	15	50578436	50817453	ENSOARG00000006995	ENSOART00000007620	FCHSD2	FCH and double SH3 domains 2
IgAt	LDLA	190	15	50010450	50014708	ENSOARG00000004214	ENSOART00000004585	FOLR1	Uncharacterized protein
IgAt	LDLA	191	15	50032806	50034889	ENSOARG00000004298	ENSOART00000004681	FOLR2	Uncharacterized protein
IgAt	LDLA	192	15	49993284	49999169	ENSOARG00000004127	ENSOART00000004489	FOLR3	Uncharacterized protein
IgAt	LDLA	193	15	52799205	52842351	ENSOARG00000011760	ENSOART00000012790	GDPD5	glycerophosphodiester phosphodiesterase domain containing 5
IgAt	LDLA	194	15	33605559	33794217	ENSOARG00000000345	ENSOART00000000365	GRAMD1B	GRAM domain containing 1B
IgAt	LDLA	195	15	49841475	49843715	ENSOARG00000003484	ENSOART00000003786	IL18BP	interleukin 18 binding protein
IgAt	LDLA	196	15	50038039	50052706	ENSOARG00000004577	ENSOART00000004994	INPPL1	inositol polyphosphate phosphatase-like 1
IgAt	LDLA	197	15	51990208	51990507	ENSOARG00000006737	ENSOART00000007319	KCNE3	potassium channel, voltage gated subfamily E regulatory beta subunit 3
IgAt	LDLA	198	15	52790207	52796650	ENSOARG00000011617	ENSOART00000012636	KLHL35	kelch-like family member 35
IgAt	LDLA	199	15	49935033	49940849	ENSOARG00000003896	ENSOART00000004236	LAMTOR1	late endosomal/lysosomal adaptor, MAPK and MTOR activator 1
IgAt	LDLA	200	15	52019118	52020267	ENSOARG00000010038	ENSOART00000010925	LIPT2	lipoyl(octanoyl) transferase 2 (putative)
IgAt	LDLA	201	15	49943475	49948591	ENSOARG00000003996	ENSOART00000004342	LRTOMT	leucine rich transmembrane and O-methyltransferase domain containing
IgAt	LDLA	202	15	52946965	53027884	ENSOARG00000011875	ENSOART00000012914	MAP6	microtubule-associated protein 6
IgAt	LDLA	203	15	51467260	51518202	ENSOARG00000008118	ENSOART00000008838	MRPL48	mitochondrial ribosomal protein L48
IgAt	LDLA	204	15	52451841	52460215	ENSOARG00000010892	ENSOART00000011843	NEU3	sialidase 3 (membrane sialidase)
IgAt	LDLA	205	15	49845465	49883384	ENSOARG00000003626	ENSOART00000003937	NUMA1	nuclear mitotic apparatus protein 1
IgAt	LDLA	206	15	49563016	49637870	ENSOARG00000002200	ENSOART00000002376	NUP98	nucleoporin 98kDa
IgAt	LDLA	207	15	48416675	48417622	ENSOARG00000006344	ENSOART00000006896	OR51A7	olfactory receptor, family 51, subfamily A, member 7
IgAt	LDLA	208	15	47491871	47492806	ENSOARG00000007355	ENSOART00000008001	OR51B4	olfactory receptor, family 51, subfamily B, member 4
IgAt	LDLA	209	15	48804671	48805642	ENSOARG00000006555	ENSOART00000007124	OR51D1	olfactory receptor, family 51, subfamily D, member 1
IgAt	LDLA	210	15	48790046	48790999	ENSOARG00000006540	ENSOART00000007106	OR51E1	olfactory receptor, family 51, subfamily E, member 1
IgAt	LDLA	211	15	48725682	48726644	ENSOARG00000006524	ENSOART00000007089	OR51E2	olfactory receptor, family 51, subfamily E, member 2
IgAt	LDLA	212	15	48411559	48412500	ENSOARG00000006330	ENSOART00000006882	OR51G2	olfactory receptor, family 51, subfamily G, member 2
IgAt	LDLA	213	15	47333753	47334697	ENSOARG00000007265	ENSOART00000007900	OR51I1	olfactory receptor, family 51, subfamily I, member 1
IgAt	LDLA	214	15	47302405	47303343	ENSOARG00000007248	ENSOART00000007885	OR51I2	olfactory receptor, family 51, subfamily I, member 2
IgAt	LDLA	215	15	48342054	48343001	ENSOARG00000006263	ENSOART00000006809	OR51L1	olfactory receptor, family 51, subfamily L, member 1
IgAt	LDLA	216	15	47345482	47346441	ENSOARG00000007279	ENSOART00000007912	OR51Q1	olfactory receptor, family 51, subfamily Q, member 1 (gene/pseudogene)
IgAt	LDLA	217	15	48505514	48506482	ENSOARG00000006403	ENSOART00000006962	OR51S1	olfactory receptor, family 51, subfamily S, member 1
IgAt	LDLA	218	15	48449703	48450686	ENSOARG00000006363	ENSOART00000006918	OR51T1	olfactory receptor, family 51, subfamily T, member 1
IgAt	LDLA	219	15	47619831	47620793	ENSOARG00000007372	ENSOART00000008024	OR51V1	olfactory receptor, family 51, subfamily V, member 1
IgAt	LDLA	220	15	47239828	47240784	ENSOARG00000007204	ENSOART00000007835	OR52D1	olfactory receptor, family 52, subfamily D, member 1
IgAt	LDLA	221	15	48276005	48276964	ENSOARG00000006204	ENSOART00000006743	OR52E2	olfactory receptor, family 52, subfamily E, member 2
IgAt	LDLA	222	15	47176754	47177710	ENSOARG00000007165	ENSOART00000007793	OR52H1	olfactory receptor, family 52, subfamily H, member 1
IgAt	LDLA	223	15	48300654	48301589	ENSOARG00000006217	ENSOART00000006761	OR52J3	olfactory receptor, family 52, subfamily J, member 3
IgAt	LDLA	224	15	48886844	48889584	ENSOARG00000000931	ENSOART00000000996	OR52K2	olfactory receptor, family 52, subfamily K, member 2
IgAt	LDLA	225	15	48961624	48962577	ENSOARG00000006597	ENSOART00000007166	OR52M1	olfactory receptor, family 52, subfamily M, member 1
IgAt	LDLA	226	15	47632476	47633426	ENSOARG00000007386	ENSOART00000008040	OR52Z1	olfactory receptor, family 52, subfamily Z, member 1 (gene/pseudogene)
IgAt	LDLA	227	15	50987484	50988470	ENSOARG00000006714	ENSOART00000007297	P2RY6	pyrimidinergic receptor P2Y, G-protein coupled, 6
IgAt	LDLA	228	15	51819063	51859671	ENSOARG00000009683	ENSOART00000010542	P4HA3	prolyl 4-hydroxylase, alpha polypeptide III
IgAt	LDLA	229	15	51529688	51572161	ENSOARG00000008267	ENSOART00000008993	PAAF1	proteasomal ATPase-associated factor 1
IgAt	LDLA	230	15	50339073	50372682	ENSOARG00000005656	ENSOART00000006165	PDE2A	phosphodiesterase 2A, cGMP-stimulated
IgAt	LDLA	231	15	49530351	49543249	ENSOARG00000001794	ENSOART00000001934	PGAP2	post-GPI attachment to proteins 2
IgAt	LDLA	232	15	51885345	51940213	ENSOARG00000009895	ENSOART00000010773	PGM2L1	phosphoglucomutase 2-like 1
IgAt	LDLA	233	15	51318743	51332717	ENSOARG00000007849	ENSOART00000008545	PLEKHB1	pleckstrin homology domain containing, family B (evectins) member 1
IgAt	LDLA	234	15	52087791	52130016	ENSOARG00000010224	ENSOART00000011126	POLD3	polymerase (DNA-directed), delta 3, accessory subunit
IgAt	LDLA	235	15	51779562	51807897	ENSOARG00000009512	ENSOART00000010361	PPME1	protein phosphatase methylesterase 1
IgAt	LDLA	236	15	51349344	51430404	ENSOARG00000007994	ENSOART00000008700	RAB6A	Uncharacterized protein
IgAt	LDLA	237	15	51071739	51077198	ENSOARG00000007675	ENSOART00000008351	RELT	RELT tumor necrosis factor receptor
IgAt	LDLA	238	15	49756097	49841502	ENSOARG00000003290	ENSOART00000003568	RNF121	ring finger protein 121
IgAt	LDLA	239	15	52279215	52330446	ENSOARG00000010584	ENSOART00000011516	RNF169	ring finger protein 169
IgAt	LDLA	240	15	52780811	52785187	ENSOARG00000011523	ENSOART00000012531	RPS3	ribosomal protein S3
IgAt	LDLA	241	15	49271309	49310125	ENSOARG00000001301	ENSOART00000001400	RRM1	ribonucleotide reductase M1
IgAt	LDLA	242	15	33797432	33823095	ENSOARG00000000681	ENSOART00000000729	SCN3B	sodium channel, voltage gated, type III beta subunit
IgAt	LDLA	243	15	52925655	52931691	ENSOARG00000011824	ENSOART00000012858	SERPINH1	serpin peptidase inhibitor, clade H (heat shock protein 47), member 1, (collagen binding protein 1)
IgAt	LDLA	244	15	52572569	52609330	ENSOARG00000011065	ENSOART00000012037	SLCO2B1	solute carrier organic anion transporter family, member 2B1
IgAt	LDLA	245	15	52404788	52431105	ENSOARG00000010824	ENSOART00000011772	SPCS2	signal peptidase complex subunit 2 homolog (S. cerevisiae)
IgAt	LDLA	246	15	49313828	49506183	ENSOARG00000001632	ENSOART00000001760	STIM1	stromal interaction molecule 1
IgAt	LDLA	247	15	52650458	52651037	ENSOARG00000011251	ENSOART00000012231	TPBGL	trophoblast glycoprotein-like
IgAt	LDLA	248	15	49090555	49100148	ENSOARG00000000944	ENSOART00000001014	TRIM21	tripartite motif containing 21
IgAt	LDLA	249	15	47072080	47086837	ENSOARG00000019099	ENSOART00000020795	TRIM34	Uncharacterized protein
IgAt	LDLA	250	15	48828042	48836776	ENSOARG00000000818	ENSOART00000000876	TRIM68	tripartite motif containing 68
IgAt	LDLA	251	15	47204309	47206468	ENSOARG00000019107	ENSOART00000020804	UBQLN3	ubiquilin 3
IgAt	LDLA	252	15	47197868	47199664	ENSOARG00000007189	ENSOART00000007818	UBQLNL	ubiquilin-like
IgAt	LDLA	253	15	51596036	51598758	ENSOARG00000008561	ENSOART00000009316	UCP2	uncoupling protein 2 (mitochondrial, proton carrier)
IgAt	LDLA	254	15	51622789	51628720	ENSOARG00000008669	ENSOART00000009437	UCP3	uncoupling protein 3 (mitochondrial, proton carrier)
IgAt	LDLA	255	15	52338085	52397903	ENSOARG00000010713	ENSOART00000011662	XRRA1	X-ray radiation resistance associated 1
IgAt	LDLA	256	15	33877224	33882399	ENSOARG00000000770	ENSOART00000000821	ZNF202	zinc finger protein 202
IgAt	LDLA	257	16	10390597	10411746	ENSOARG00000005689	ENSOART00000006197	CCDC125	coiled-coil domain containing 125
IgAt	LDLA	258	16	10486355	10496192	ENSOARG00000005759	ENSOART00000006271	CCNB1	Uncharacterized protein
IgAt	LDLA	259	16	10416374	10438718	ENSOARG00000005719	ENSOART00000006224	CDK7	cyclin-dependent kinase 7
IgAt	LDLA	260	16	10462746	10479624	ENSOARG00000005750	ENSOART00000006259	CENPH	centromere protein H
IgAt	LDLA	261	16	10300925	10319662	ENSOARG00000005589	ENSOART00000006089	MARVELD2	MARVEL domain containing 2
IgAt	LDLA	262	16	10446629	10454736	ENSOARG00000005743	ENSOART00000006253	MRPS36	mitochondrial ribosomal protein S36
IgAt	LDLA	263	16	10325639	10360979	ENSOARG00000005629	ENSOART00000006137	RAD17	RAD17 homolog (S. pombe)
IgAt	LDLA	264	16	63481796	64032598	ENSOARG00000014361	ENSOART00000015644	SEMA5A	sema domain, seven thrombospondin repeats (type 1 and type 1-like), transmembrane domain (TM) and short cytoplasmic domain, (semaphorin) 5A
IgAt	LDLA	265	16	10511755	10544659	ENSOARG00000005799	ENSOART00000006324	SLC30A5	solute carrier family 30 (zinc transporter), member 5
IgAt	LDLA	266	17	63507291	63604351	ENSOARG00000016430	ENSOART00000017905	ACACB	acetyl-CoA carboxylase beta
IgAt	LDLA	267	17	62600483	62620320	ENSOARG00000013118	ENSOART00000014260	ACADS	acyl-CoA dehydrogenase, C-2 to C-3 short chain
IgAt	LDLA	268	17	65098471	65205105	ENSOARG00000019041	ENSOART00000020733	ADRBK2	adrenergic, beta, receptor kinase 2
IgAt	LDLA	269	17	63655089	63659427	ENSOARG00000016925	ENSOART00000018435	ALKBH2	alkB, alkylation repair homolog 2 (E. coli)
IgAt	LDLA	270	17	62909832	62942889	ENSOARG00000014141	ENSOART00000015401	ANKRD13A	ankyrin repeat domain 13A
IgAt	LDLA	271	17	65805012	65811692	ENSOARG00000000763	ENSOART00000000817	ASPHD2	aspartate beta-hydroxylase domain containing 2
IgAt	LDLA	272	17	62824626	62840416	ENSOARG00000013872	ENSOART00000015097	C12orf43	chromosome 12 open reading frame 43
IgAt	LDLA	273	17	62023701	62101919	ENSOARG00000010904	ENSOART00000011860	CCDC64	coiled-coil domain containing 64
IgAt	LDLA	274	17	18236205	18254301	ENSOARG00000014103	ENSOART00000015357	CCRN4L	CCR4 carbon catabolite repression 4-like (S. cerevisiae)
IgAt	LDLA	275	17	16966513	16999276	ENSOARG00000012717	ENSOART00000013828	CLGN	calmegin
IgAt	LDLA	276	17	64260293	64261387	ENSOARG00000004783	ENSOART00000005209	CMKLR1	chemerin chemokine-like receptor 1
IgAt	LDLA	277	17	62429493	62443897	ENSOARG00000012543	ENSOART00000013636	COQ5	coenzyme Q5 homolog, methyltransferase (S. cerevisiae)
IgAt	LDLA	278	17	63912171	63962877	ENSOARG00000017927	ENSOART00000019511	CORO1C	coronin, actin binding protein, 1C
IgAt	LDLA	279	17	62376933	62378639	ENSOARG00000012290	ENSOART00000013360	COX6A1	cytochrome c oxidase subunit VIa polypeptide 1
IgAt	LDLA	280	17	65972472	65978843	ENSOARG00000001670	ENSOART00000001798	CRYBA4	crystallin, beta A4
IgAt	LDLA	281	17	65956703	65967094	ENSOARG00000001548	ENSOART00000001666	CRYBB1	crystallin, beta B1
IgAt	LDLA	282	17	65012599	65021704	ENSOARG00000019007	ENSOART00000020693	CRYBB2	crystallin, beta B2
IgAt	LDLA	283	17	64996177	65001296	ENSOARG00000018985	ENSOART00000020670	CRYBB3	crystallin, beta B3
IgAt	LDLA	284	17	63767928	63780377	ENSOARG00000017453	ENSOART00000019000	DAO	D-amino-acid oxidase
IgAt	LDLA	285	17	62424499	62426333	ENSOARG00000012429	ENSOART00000013515	DYNLL1	Uncharacterized protein
IgAt	LDLA	286	17	18131831	18226233	ENSOARG00000014035	ENSOART00000015281	ELF2	E74-like factor 2 (ets domain transcription factor)
IgAt	LDLA	287	17	16744037	16884192	ENSOARG00000012281	ENSOART00000013353	ELMOD2	ELMO/CED-12 domain containing 2
IgAt	LDLA	288	17	23881424	23883024	ENSOARG00000014480	ENSOART00000015763	ENO1	enolase 1, (alpha)
IgAt	LDLA	289	17	63105994	63163957	ENSOARG00000014797	ENSOART00000016104	FAM222A	family with sequence similarity 222, member A
IgAt	LDLA	290	17	64084833	64087190	ENSOARG00000018146	ENSOART00000019748	FICD	FIC domain containing
IgAt	LDLA	291	17	63478577	63502074	ENSOARG00000016041	ENSOART00000017471	FOXN4	forkhead box N4
IgAt	LDLA	292	17	35976685	36901504	ENSOARG00000001443	ENSOART00000001546	FSTL5	follistatin-like 5
IgAt	LDLA	293	17	62381913	62389005	ENSOARG00000012338	ENSOART00000013413	GATC	Glutamyl-tRNA(Gln) amidotransferase subunit C, mitochondrial
IgAt	LDLA	294	17	62131393	62180589	ENSOARG00000011301	ENSOART00000012307	GCN1L1	GCN1 general control of amino-acid synthesis 1-like 1 (yeast)
IgAt	LDLA	295	17	62946588	62984945	ENSOARG00000014274	ENSOART00000015549	GIT2	G protein-coupled receptor kinase interacting ArfGAP 2
IgAt	LDLA	296	17	63029293	63041337	ENSOARG00000014443	ENSOART00000015729	GLTP	glycolipid transfer protein
IgAt	LDLA	297	17	62806213	62822635	ENSOARG00000013764	ENSOART00000014999	HNF1A	HNF1 homeobox A
IgAt	LDLA	298	17	65819871	65842502	ENSOARG00000000840	ENSOART00000000903	HPS4	Hermansky-Pudlak syndrome 4
IgAt	LDLA	299	17	29574871	29626707	ENSOARG00000015941	ENSOART00000017363	HSPA4L	heat shock 70kDa protein 4-like
IgAt	LDLA	300	17	15757663	15773243	ENSOARG00000012119	ENSOART00000013183	IL15	interleukin 15
IgAt	LDLA	301	17	15088639	15543935	ENSOARG00000011798	ENSOART00000012835	INPP4B	inositol polyphosphate-4-phosphatase, type II, 105kDa
IgAt	LDLA	302	17	29666962	29744135	ENSOARG00000016297	ENSOART00000017750	INTU	inturned planar cell polarity protein
IgAt	LDLA	303	17	64035323	64040929	ENSOARG00000018011	ENSOART00000019602	ISCU	iron-sulfur cluster assembly enzyme
IgAt	LDLA	304	17	63356340	63376670	ENSOARG00000015859	ENSOART00000017269	KCTD10	potassium channel tetramerization domain containing 10
IgAt	LDLA	305	17	64862406	64986780	ENSOARG00000018865	ENSOART00000020546	KIAA1671	KIAA1671
IgAt	LDLA	306	17	29304822	29427883	ENSOARG00000015300	ENSOART00000016652	LARP1B	La ribonucleoprotein domain family, member 1B
IgAt	LDLA	307	17	17510865	17690533	ENSOARG00000012912	ENSOART00000014033	MAML3	mastermind-like 3 (Drosophila)
IgAt	LDLA	308	17	29495745	29535347	ENSOARG00000015603	ENSOART00000016976	MFSD8	major facilitator superfamily domain containing 8
IgAt	LDLA	309	17	18057614	18082600	ENSOARG00000013893	ENSOART00000015122	MGARP	mitochondria-localized glutamic acid-rich protein
IgAt	LDLA	310	17	17697870	17732659	ENSOARG00000012987	ENSOART00000014117	MGST2	microsomal glutathione S-transferase 2
IgAt	LDLA	311	17	62571900	62575203	ENSOARG00000012941	ENSOART00000014064	MLEC	malectin
IgAt	LDLA	312	17	63274140	63284973	ENSOARG00000014942	ENSOART00000016269	MMAB	methylmalonic aciduria (cobalamin deficiency) cblB type
IgAt	LDLA	313	17	66892378	66937043	ENSOARG00000001775	ENSOART00000001912	MN1	meningioma (disrupted in balanced translocation) 1
IgAt	LDLA	314	17	62296759	62318827	ENSOARG00000012097	ENSOART00000013158	MSI1	musashi RNA-binding protein 1
IgAt	LDLA	315	17	63256007	63274002	ENSOARG00000014824	ENSOART00000016135	MVK	mevalonate kinase
IgAt	LDLA	316	17	65228017	65452813	ENSOARG00000019120	ENSOART00000020825	MYO18B	myosin XVIIIB
IgAt	LDLA	317	17	63380145	63420305	ENSOARG00000015998	ENSOART00000017422	MYO1H	myosin IH
IgAt	LDLA	318	17	17979311	18024296	ENSOARG00000013690	ENSOART00000014901	NAA15	N(alpha)-acetyltransferase 15, NatA auxiliary subunit
IgAt	LDLA	319	17	62841883	62857788	ENSOARG00000013935	ENSOART00000015176	OASL	2-5-oligoadenylate synthetase-like
IgAt	LDLA	320	17	24852357	24866018	ENSOARG00000014523	ENSOART00000015811	PCDH10	protocadherin 10
IgAt	LDLA	321	17	19959248	19972315	ENSOARG00000014358	ENSOART00000015633	PCDH18	protocadherin 18
IgAt	LDLA	322	17	29240707	29257289	ENSOARG00000015225	ENSOART00000016567	PGRMC2	progesterone receptor membrane component 2
IgAt	LDLA	323	17	64675822	64699663	ENSOARG00000018486	ENSOART00000020126	PIWIL3	piwi-like RNA-mediated gene silencing 3
IgAt	LDLA	324	17	62282828	62288877	ENSOARG00000012036	ENSOART00000013090	PLA2G1B	phospholipase A2, group IB (pancreas)
IgAt	LDLA	325	17	29540625	29557094	ENSOARG00000015691	ENSOART00000017078	PLK4	polo-like kinase 4
IgAt	LDLA	326	17	62481545	62485399	ENSOARG00000012764	ENSOART00000013877	POP5	processing of precursor 5, ribonuclease P/MRP subunit (S. cerevisiae)
IgAt	LDLA	327	17	62195843	62212283	ENSOARG00000011850	ENSOART00000012893	PXN	paxillin
IgAt	LDLA	328	17	17920232	17936231	ENSOARG00000013460	ENSOART00000014643	RAB33B	RAB33B, member RAS oncogene family
IgAt	LDLA	329	17	62105682	62115444	ENSOARG00000011008	ENSOART00000011974	RAB35	RAB35, member RAS oncogene family
IgAt	LDLA	330	17	46229193	46308820	ENSOARG00000015746	ENSOART00000017146	RIMBP2	RIMS binding protein 2
IgAt	LDLA	331	17	62447047	62480968	ENSOARG00000012664	ENSOART00000013770	RNF10	ring finger protein 10
IgAt	LDLA	332	17	16327634	16604337	ENSOARG00000012236	ENSOART00000013306	RNF150	ring finger protein 150
IgAt	LDLA	333	17	62187055	62190676	ENSOARG00000011805	ENSOART00000012838	RPLP0	Uncharacterized protein
IgAt	LDLA	334	17	64042329	64081333	ENSOARG00000018082	ENSOART00000019681	SART3	squamous cell carcinoma antigen recognized by T cells 3
IgAt	LDLA	335	17	28468259	28717332	ENSOARG00000014865	ENSOART00000016177	SCLT1	sodium channel and clathrin linker 1
IgAt	LDLA	336	17	17831130	17877926	ENSOARG00000013062	ENSOART00000014199	SETD7	SET domain containing (lysine methyltransferase) 7
IgAt	LDLA	337	17	65698820	65765918	ENSOARG00000000375	ENSOART00000000404	SEZ6L	seizure related 6 homolog (mouse)-like
IgAt	LDLA	338	17	28832970	28833446	ENSOARG00000015149	ENSOART00000016486	SFT2D1	SFT2 domain containing 1
IgAt	LDLA	339	17	64740260	64788309	ENSOARG00000018712	ENSOART00000020369	SGSM1	small G protein signaling modulator 1
IgAt	LDLA	340	17	62257767	62270431	ENSOARG00000011987	ENSOART00000013037	SIRT4	sirtuin 4
IgAt	LDLA	341	17	29631331	29661343	ENSOARG00000016119	ENSOART00000017556	SLC25A31	solute carrier family 25 (mitochondrial carrier; adenine nucleotide translocator), member 31
IgAt	LDLA	342	17	19076299	19158878	ENSOARG00000014253	ENSOART00000015529	SLC7A11	solute carrier family 7 (anionic amino acid transporter light chain, xc- system), member 11
IgAt	LDLA	343	17	62657585	62693241	ENSOARG00000013244	ENSOART00000014399	SPPL3	signal peptide peptidase like 3
IgAt	LDLA	344	17	65844067	65863994	ENSOARG00000001087	ENSOART00000001165	SRRD	SRR1 domain containing
IgAt	LDLA	345	17	62390592	62396924	ENSOARG00000012402	ENSOART00000013479	SRSF9	serine/arginine-rich splicing factor 9
IgAt	LDLA	346	17	63821891	63850180	ENSOARG00000017568	ENSOART00000019280	SSH1	slingshot protein phosphatase 1
IgAt	LDLA	347	17	45920664	45945399	ENSOARG00000015506	ENSOART00000016871	STX2	syntaxin 2
IgAt	LDLA	348	17	63694449	63761537	ENSOARG00000017213	ENSOART00000018734	SVOP	SV2 related protein homolog (rat)
IgAt	LDLA	349	17	16757769	16823818	ENSOARG00000012380	ENSOART00000013459	TBC1D9	TBC1 domain family, member 9 (with GRAM domain)
IgAt	LDLA	350	17	62993132	63004909	ENSOARG00000014399	ENSOART00000015677	TCHP	trichoplein, keratin filament binding
IgAt	LDLA	351	17	65864105	65877487	ENSOARG00000001236	ENSOART00000001326	TFIP11	tuftelin interacting protein 11
IgAt	LDLA	352	17	64011490	64012534	ENSOARG00000017992	ENSOART00000019582	TMEM119	transmembrane protein 119
IgAt	LDLA	353	17	64794593	64800175	ENSOARG00000018818	ENSOART00000020493	TMEM211	transmembrane protein 211
IgAt	LDLA	354	17	65890278	65906516	ENSOARG00000001489	ENSOART00000001596	TPST2	tyrosylprotein sulfotransferase 2
IgAt	LDLA	355	17	62380594	62381944	ENSOARG00000012315	ENSOART00000013387	TRIAP1	TP53 regulated inhibitor of apoptosis 1
IgAt	LDLA	356	17	63068250	63091201	ENSOARG00000014606	ENSOART00000015907	TRPV4	transient receptor potential cation channel, subfamily V, member 4
IgAt	LDLA	357	17	63296464	63339874	ENSOARG00000015640	ENSOART00000017025	UBE3B	ubiquitin protein ligase E3B
IgAt	LDLA	358	17	16847682	16853677	ENSOARG00000012510	ENSOART00000013603	UCP1	mitochondrial uncoupling protein
IgAt	LDLA	359	17	62589771	62594971	ENSOARG00000013039	ENSOART00000014177	UNC119B	unc-119 homolog B (C. elegans)
IgAt	LDLA	360	17	63642936	63652821	ENSOARG00000016873	ENSOART00000018376	UNG	uracil-DNA glycosylase
IgAt	LDLA	361	17	63661804	63683290	ENSOARG00000017038	ENSOART00000018554	USP30	ubiquitin specific peptidase 30
IgAt	LDLA	362	17	64287170	64403969	ENSOARG00000018227	ENSOART00000019834	WSCD2	WSC domain containing 2
IgAt	LDLA	363	17	16219661	16240107	ENSOARG00000012172	ENSOART00000013238	ZNF330	zinc finger protein 330
IgAt	LDLA	364	21	17334948	17360878	ENSOARG00000006601	ENSOART00000007175	ALG8	ALG8, alpha-1,3-glucosyltransferase
IgAt	LDLA	365	21	46224390	46229122	ENSOARG00000017559	ENSOART00000019108	FGF19	fibroblast growth factor 19
IgAt	LDLA	366	21	17151857	17207840	ENSOARG00000006340	ENSOART00000006895	GAB2	Uncharacterized protein
IgAt	LDLA	367	21	17425508	17537448	ENSOARG00000006741	ENSOART00000007331	INTS4	integrator complex subunit 4
IgAt	LDLA	368	21	17410324	17411025	ENSOARG00000015282	ENSOART00000016630	KCTD14	potassium channel tetramerization domain containing 14
IgAt	LDLA	369	21	17274681	17286572	ENSOARG00000006482	ENSOART00000007045	KCTD21	potassium channel tetramerization domain containing 21
IgAt	LDLA	370	21	16876069	17007819	ENSOARG00000006276	ENSOART00000006830	NARS2	asparaginyl-tRNA synthetase 2, mitochondrial (putative)
IgAt	LDLA	371	21	17367736	17375692	ENSOARG00000006694	ENSOART00000007275	NDUFC2	Uncharacterized protein
IgAt	LDLA	372	21	46197149	46203858	ENSOARG00000017515	ENSOART00000019065	ORAOV1	oral cancer overexpressed 1
IgAt	LDLA	373	21	17381192	17381644	ENSOARG00000015271	ENSOART00000016620	THRSP	thyroid hormone responsive
IgAt	LDLA	374	21	17213027	17266909	ENSOARG00000006396	ENSOART00000006955	USP35	ubiquitin specific peptidase 35
IgAt	LA	375	22	337191	347902	ENSOARG00000012940	ENSOART00000014061	CISD1	CDGSH iron sulfur domain 1
IgAt	LDLA	376	22	19523139	19589460	ENSOARG00000012252	ENSOART00000013325	CNNM1	cyclin and CBS domain divalent metal cation transport mediator 1
IgAt	LDLA	377	22	19850565	19864556	ENSOARG00000012685	ENSOART00000013793	COX15	cytochrome c oxidase assembly homolog 15 (yeast)
IgAt	LDLA	378	22	6660975	6667735	ENSOARG00000013619	ENSOART00000014817	DKK1	dickkopf WNT signaling pathway inhibitor 1
IgAt	LDLA	379	22	19807494	19841422	ENSOARG00000012580	ENSOART00000013680	ENTPD7	ectonucleoside triphosphate diphosphohydrolase 7
IgAt	LDLA	380	22	19598844	19759436	ENSOARG00000012426	ENSOART00000013513	GOT1	glutamic-oxaloacetic transaminase 1, soluble
IgAt	LA	381	22	356761	406918	ENSOARG00000012946	ENSOART00000014072	IPMK	inositol polyphosphate multikinase
IgAt	LDLA	382	22	6177045	6182234	ENSOARG00000013530	ENSOART00000014710	MBL2	mannose-binding lectin (protein C) 2, soluble
IgAt	LDLA	383	22	19711068	19713446	ENSOARG00000012498	ENSOART00000013589	NKX2-3	NK2 homeobox 3
IgAt	LDLA	384	22	4372641	5337209	ENSOARG00000013216	ENSOART00000014373	PCDH15	protocadherin-related 15
IgAt	LA	384	22	4372641	5337209	ENSOARG00000013216	ENSOART00000014373	PCDH15	protocadherin-related 15
IgAt	LDLA	385	22	6721273	7267215	ENSOARG00000013625	ENSOART00000014821	PRKG1	protein kinase, cGMP-dependent, type I
IgAt	LDLA	386	22	19775783	19785965	ENSOARG00000012526	ENSOART00000013620	SLC25A28	solute carrier family 25 (mitochondrial iron transporter), member 28
IgAt	LA	387	22	1722301	1722609	ENSOARG00000013042	ENSOART00000014176	SUMO1	small ubiquitin-like modifier 1
IgAt	LDLA	388	22	5810013	5825986	ENSOARG00000013447	ENSOART00000014630	SYCE1	synaptonemal complex central element protein 1
IgAt	LA	389	22	3348127	3348402	ENSOARG00000014747	ENSOART00000016048	UQCRH	cytochrome b-c1 complex subunit 6, mitochondrial
IgAt	LA	390	22	2527743	2531318	ENSOARG00000013084	ENSOART00000014221	ZWINT	ZW10 interacting kinetochore protein
IgAt	LDLA	391	23	34855193	34912259	ENSOARG00000008434	ENSOART00000009182	ABHD3	abhydrolase domain containing 3
IgAt	LDLA	392	23	36069916	36074988	ENSOARG00000009539	ENSOART00000010387	ADCYAP1	adenylate cyclase activating polypeptide 1 (pituitary)
IgAt	LDLA	393	23	43176401	43194125	ENSOARG00000001770	ENSOART00000001908	AFG3L2	AFG3-like AAA ATPase 2
IgAt	LDLA	394	23	41790781	41886203	ENSOARG00000000971	ENSOART00000001042	ANKRD12	ankyrin repeat domain 12
IgAt	LDLA	395	23	33275725	33329932	ENSOARG00000007830	ENSOART00000008530	ANKRD29	ankyrin repeat domain 29
IgAt	LDLA	396	23	42479408	42510105	ENSOARG00000001340	ENSOART00000001442	APCDD1	adenomatosis polyposis coli down-regulated 1
IgAt	LDLA	397	23	23718712	23881329	ENSOARG00000005872	ENSOART00000006391	ASXL3	additional sex combs like transcriptional regulator 3
IgAt	LDLA	398	23	46071788	46080230	ENSOARG00000002910	ENSOART00000003158	ATP5A1	ATP synthase, H+ transporting, mitochondrial F1 complex, alpha subunit 1, cardiac muscle
IgAt	LDLA	399	23	25753012	25820202	ENSOARG00000006302	ENSOART00000006855	B4GALT6	UDP-Gal:betaGlcNAc beta 1,4- galactosyltransferase, polypeptide 6
IgAt	LDLA	400	23	46179200	46222552	ENSOARG00000003069	ENSOART00000003328	C18orf25	chromosome 18 open reading frame 25
IgAt	LDLA	401	23	33388694	33409862	ENSOARG00000007938	ENSOART00000008642	C18orf8	chromosome 18 open reading frame 8
IgAt	LDLA	402	23	33601173	33702730	ENSOARG00000008157	ENSOART00000008876	CABLES1	Cdk5 and Abl enzyme substrate 1
IgAt	LDLA	403	23	43395030	43409914	ENSOARG00000001861	ENSOART00000002000	CEP76	centrosomal protein 76kDa
IgAt	LDLA	404	23	35812588	35813106	ENSOARG00000003899	ENSOART00000004237	CETN1	centrin, EF-hand protein, 1
IgAt	LDLA	405	23	43145365	43155613	ENSOARG00000001731	ENSOART00000001860	CIDEA	cell death-inducing DFFA-like effector a
IgAt	LDLA	406	23	35841446	35870572	ENSOARG00000009352	ENSOART00000010180	CLUL1	clusterin-like 1 (retinal)
IgAt	LDLA	407	23	35558221	35884837	ENSOARG00000009301	ENSOART00000010122	COLEC12	collectin sub-family member 12
IgAt	LDLA	408	23	48396771	48716864	ENSOARG00000003754	ENSOART00000004083	CTIF	CBP80/20-dependent translation initiation factor
IgAt	LDLA	409	23	37913347	38214262	ENSOARG00000010437	ENSOART00000011360	DLGAP1	discs, large (Drosophila) homolog-associated protein 1
IgAt	LDLA	410	23	26264806	26297753	ENSOARG00000006732	ENSOART00000007324	DSC1	desmocollin 1
IgAt	LDLA	411	23	26317548	26353280	ENSOARG00000006798	ENSOART00000007396	DSC2	desmocollin 2
IgAt	LDLA	412	23	26380250	26427620	ENSOARG00000006831	ENSOART00000007432	DSC3	desmocollin 3
IgAt	LDLA	413	23	26078308	26118372	ENSOARG00000006551	ENSOART00000007125	DSG1	desmoglein 1
IgAt	LDLA	414	23	25896411	25927113	ENSOARG00000006399	ENSOART00000006960	DSG2	desmoglein 2
IgAt	LDLA	415	23	25963537	25996637	ENSOARG00000006471	ENSOART00000007033	DSG3	desmoglein 3
IgAt	LDLA	416	23	26023321	26063151	ENSOARG00000006534	ENSOART00000007103	DSG4	desmoglein 4
IgAt	LDLA	417	23	37418880	37475839	ENSOARG00000009973	ENSOART00000010852	EMILIN2	elastin microfibril interfacer 2
IgAt	LDLA	418	23	35889808	35911948	ENSOARG00000009421	ENSOART00000010260	ENOSF1	enolase superfamily member 1
IgAt	LDLA	419	23	45805752	45934686	ENSOARG00000002588	ENSOART00000002826	EPG5	ectopic P-granules autophagy protein 5 homolog (C. elegans)
IgAt	LDLA	420	23	34944301	34972117	ENSOARG00000008455	ENSOART00000009205	ESCO1	establishment of sister chromatid cohesion N-acetyltransferase 1
IgAt	LDLA	421	23	43811482	43818147	ENSOARG00000002183	ENSOART00000002357	FAM210A	family with sequence similarity 210, member A
IgAt	LDLA	422	23	34474491	34503247	ENSOARG00000008269	ENSOART00000008996	GATA6	GATA binding protein 6
IgAt	LDLA	423	23	43042712	43087998	ENSOARG00000001613	ENSOART00000001742	GNAL	guanine nucleotide binding protein (G protein), alpha activating activity polypeptide, olfactory type
IgAt	LDLA	424	23	34979403	35099472	ENSOARG00000008539	ENSOART00000009303	GREB1L	growth regulation by estrogen in breast cancer-like
IgAt	LDLA	425	23	46084041	46095990	ENSOARG00000002975	ENSOART00000003229	HAUS1	HAUS augmin-like complex, subunit 1
IgAt	LDLA	426	23	46984295	47014837	ENSOARG00000003542	ENSOART00000003846	HDHD2	haloacid dehalogenase-like hydrolase domain containing 2
IgAt	LDLA	427	23	43125780	43137181	ENSOARG00000001725	ENSOART00000001854	IMPA2	inositol(myo)-1(or 4)-monophosphatase 2
IgAt	LDLA	428	23	46874987	46976330	ENSOARG00000003483	ENSOART00000003789	KATNAL2	katanin p60 subunit A-like 2
IgAt	LDLA	429	23	24667797	24780463	ENSOARG00000006008	ENSOART00000006529	KLHL14	kelch-like family member 14
IgAt	LDLA	430	23	32998185	33254634	ENSOARG00000007694	ENSOART00000008393	LAMA3	laminin, alpha 3
IgAt	LDLA	431	23	46410617	46609939	ENSOARG00000003204	ENSOART00000003492	LOXHD1	lipoxygenase homology domains 1
IgAt	LDLA	432	23	37477515	37512676	ENSOARG00000010081	ENSOART00000010970	LPIN2	lipin 2
IgAt	LDLA	433	23	43893855	43894748	ENSOARG00000003950	ENSOART00000004291	MC2R	melanocortin 2 receptor (adrenocorticotropic hormone)
IgAt	LDLA	434	23	43867867	43870160	ENSOARG00000002239	ENSOART00000002416	MC5R	melanocortin 5 receptor
IgAt	LDLA	435	23	25268169	25306368	ENSOARG00000006084	ENSOART00000006624	MEP1B	meprin A, beta
IgAt	LDLA	436	23	37178727	37203415	ENSOARG00000009572	ENSOART00000010421	METTL4	methyltransferase like 4
IgAt	LDLA	437	23	34731944	34929704	ENSOARG00000008311	ENSOART00000009044	MIB1	mindbomb E3 ubiquitin protein ligase 1
IgAt	LDLA	438	23	43090283	43103534	ENSOARG00000001718	ENSOART00000001850	MPPE1	metallophosphoesterase 1
IgAt	LDLA	439	23	35051638	35052513	ENSOARG00000008642	ENSOART00000009408	MRTO4	mRNA turnover 4 homolog (S. cerevisiae)
IgAt	LDLA	440	23	37747768	37751509	ENSOARG00000010362	ENSOART00000011272	MYL12A	myosin, light chain 12A, regulatory, non-sarcomeric
IgAt	LDLA	441	23	37767203	37776271	ENSOARG00000010388	ENSOART00000011302	MYL12B	myosin, light chain 12B, regulatory
IgAt	LDLA	442	23	37599839	37713875	ENSOARG00000010213	ENSOART00000011131	MYOM1	myomesin 1
IgAt	LDLA	443	23	42525801	42536308	ENSOARG00000001378	ENSOART00000001480	NAPG	N-ethylmaleimide-sensitive factor attachment protein, gamma
IgAt	LDLA	444	23	37208585	37244969	ENSOARG00000009604	ENSOART00000010464	NDC80	NDC80 kinetochore complex component
IgAt	LDLA	445	23	41731159	41785983	ENSOARG00000000891	ENSOART00000000954	NDUFV2	NADH dehydrogenase (ubiquinone) flavoprotein 2, 24kDa
IgAt	LDLA	446	23	23148484	23611340	ENSOARG00000005828	ENSOART00000006345	NOL4	nucleolar protein 4
IgAt	LDLA	447	23	33343432	33388189	ENSOARG00000007905	ENSOART00000008614	NPC1	Niemann-Pick disease, type C1
IgAt	LDLA	448	23	46745988	46837187	ENSOARG00000003371	ENSOART00000003661	PIAS2	protein inhibitor of activated STAT, 2
IgAt	LDLA	449	23	42545078	42809294	ENSOARG00000001534	ENSOART00000001649	PIEZO2	piezo-type mechanosensitive ion channel component 2
IgAt	LDLA	450	23	42015205	42044225	ENSOARG00000001168	ENSOART00000001248	PPP4R1	protein phosphatase 4, regulatory subunit 1
IgAt	LDLA	451	23	43413212	43501325	ENSOARG00000001894	ENSOART00000002036	PSMG2	proteasome (prosome, macropain) assembly chaperone 2
IgAt	LDLA	452	23	45957490	46061706	ENSOARG00000002845	ENSOART00000003087	PSTPIP2	proline-serine-threonine phosphatase interacting protein 2
IgAt	LDLA	453	23	43434719	43479972	ENSOARG00000001930	ENSOART00000002076	PTPN2	protein tyrosine phosphatase, non-receptor type 2
IgAt	LDLA	454	23	42170178	42217503	ENSOARG00000001243	ENSOART00000001327	RAB31	RAB31, member RAS oncogene family
IgAt	LDLA	455	23	41973772	41997876	ENSOARG00000001077	ENSOART00000001156	RALBP1	ralA binding protein 1
IgAt	LDLA	456	23	33798224	33854696	ENSOARG00000008223	ENSOART00000008961	RBBP8	Uncharacterized protein
IgAt	LDLA	457	23	33444339	33463467	ENSOARG00000008042	ENSOART00000008761	RIOK3	RIO kinase 3
IgAt	LDLA	458	23	25434659	25456840	ENSOARG00000006128	ENSOART00000006662	RNF125	ring finger protein 125, E3 ubiquitin protein ligase
IgAt	LDLA	459	23	25364704	25379553	ENSOARG00000006124	ENSOART00000006655	RNF138	ring finger protein 138, E3 ubiquitin protein ligase
IgAt	LDLA	460	23	46379585	46396292	ENSOARG00000003090	ENSOART00000003348	RNF165	ring finger protein 165
IgAt	LDLA	461	23	43829595	43854463	ENSOARG00000002195	ENSOART00000002370	RNMT	RNA (guanine-7-) methyltransferase
IgAt	LDLA	462	23	35320769	35444675	ENSOARG00000008819	ENSOART00000009623	ROCK1	Rho-associated, coiled-coil containing protein kinase 1
IgAt	LDLA	463	23	43535985	43629299	ENSOARG00000002062	ENSOART00000002231	SEH1L	SEH1-like (S. cerevisiae)
IgAt	LDLA	464	23	44574257	44959623	ENSOARG00000002282	ENSOART00000002467	SETBP1	SET binding protein 1
IgAt	LDLA	465	23	45776102	45791572	ENSOARG00000002432	ENSOART00000002637	SIGLEC15	sialic acid binding Ig-like lectin 15
IgAt	LDLA	466	23	47077711	47118164	ENSOARG00000003607	ENSOART00000003918	SKOR2	SKI family transcriptional corepressor 2
IgAt	LDLA	467	23	45678576	45696614	ENSOARG00000002395	ENSOART00000002598	SLC14A1	solute carrier family 14 (urea transporter), member 1 (Kidd blood group)
IgAt	LDLA	468	23	45567409	45633026	ENSOARG00000002339	ENSOART00000002537	SLC14A2	solute carrier family 14 (urea transporter), member 2
IgAt	LDLA	469	23	43229143	43232905	ENSOARG00000001798	ENSOART00000001933	SLMO1	slowmo homolog 1 (Drosophila)
IgAt	LDLA	470	23	47676716	47729518	ENSOARG00000003654	ENSOART00000003969	SMAD2	SMAD family member 2
IgAt	LDLA	471	23	37272910	37394196	ENSOARG00000009781	ENSOART00000010661	SMCHD1	structural maintenance of chromosomes flexible hinge domain containing 1
IgAt	LDLA	472	23	43245448	43324893	ENSOARG00000001837	ENSOART00000001976	SPIRE1	spire-type actin nucleation factor 1
IgAt	LDLA	473	23	46633893	46700133	ENSOARG00000003330	ENSOART00000003612	ST8SIA5	ST8 alpha-N-acetyl-neuraminide alpha-2,8-sialyltransferase 5
IgAt	LDLA	474	23	54803976	55181403	ENSOARG00000005018	ENSOART00000005468	TCF4	transcription factor 4
IgAt	LDLA	475	23	37866036	37871728	ENSOARG00000010395	ENSOART00000011310	TGIF1	TGFB-induced factor homeobox 1
IgAt	LDLA	476	23	35493922	35529519	ENSOARG00000009238	ENSOART00000010068	THOC1	THO complex 1
IgAt	LDLA	477	23	33467029	33538937	ENSOARG00000008070	ENSOART00000008784	TMEM241	transmembrane protein 241
IgAt	LDLA	478	23	25545403	25629547	ENSOARG00000006219	ENSOART00000006773	TRAPPC8	trafficking protein particle complex 8
IgAt	LDLA	479	23	32856845	32957059	ENSOARG00000007567	ENSOART00000008240	TTC39C	tetratricopeptide repeat domain 39C
IgAt	LDLA	480	23	25838407	25847665	ENSOARG00000006342	ENSOART00000006897	TTR	transthyretin
IgAt	LDLA	481	23	43167420	43174414	ENSOARG00000001739	ENSOART00000001869	TUBB6	tubulin, beta 6 class V
IgAt	LDLA	482	23	41898884	41914904	ENSOARG00000001037	ENSOART00000001108	TWSG1	twisted gastrulation BMP signaling modulator 1
IgAt	LDLA	483	23	42223951	42226256	ENSOARG00000001256	ENSOART00000001340	TXNDC2	thioredoxin domain containing 2 (spermatozoa)
IgAt	LDLA	484	23	35875779	35888637	ENSOARG00000009367	ENSOART00000010195	TYMS	thymidylate synthetase
IgAt	LDLA	485	23	35461828	35491514	ENSOARG00000009076	ENSOART00000009884	USP14	ubiquitin specific peptidase 14 (tRNA-guanine transglycosylase)
IgAt	LDLA	486	23	42246608	42281610	ENSOARG00000001307	ENSOART00000001398	VAPA	VAMP (vesicle-associated membrane protein)-associated protein A, 33kDa
IgAt	LDLA	487	23	35920734	35941754	ENSOARG00000009530	ENSOART00000010381	YES1	YES proto-oncogene 1, Src family tyrosine kinase
IgAt	LDLA	488	23	47876172	48184911	ENSOARG00000003681	ENSOART00000003994	ZBTB7C	zinc finger and BTB domain containing 7C
IgAt	GWAS	489	25	13125601	13155769	ENSOARG00000003900	ENSOART00000004245	BMS1	BMS1 ribosome biogenesis factor
LFEC	LDLA	1	1	137814444	137830717	ENSOARG00000015790	ENSOART00000017191	BTG3	BTG family, member 3
LFEC	LDLA	2	1	137622166	137648808	ENSOARG00000015776	ENSOART00000017175	C21orf91	chromosome 21 open reading frame 91
LFEC	LDLA	3	1	137110839	137133205	ENSOARG00000015708	ENSOART00000017098	CHODL	chondrolectin
LFEC	LDLA	4	1	137831616	137895592	ENSOARG00000015844	ENSOART00000017255	CXADR	Uncharacterized protein
LFEC	LDLA	5	1	141197672	141208257	ENSOARG00000016250	ENSOART00000017697	HSPA13	heat shock protein 70kDa family, member 13
LFEC	LDLA	6	1	141376449	141456365	ENSOARG00000016465	ENSOART00000017932	LIPI	lipase, member I
LFEC	LDLA	7	1	138829036	138829116	ENSOARG00000022207	ENSOART00000024109	MIR99A	oar-mir-99a
LFEC	LDLA	8	1	140597192	140600662	ENSOARG00000001166	ENSOART00000001241	NRIP1	nuclear receptor interacting protein 1
LFEC	LDLA	9	1	141359705	141376292	ENSOARG00000016446	ENSOART00000017910	RBM11	RNA binding motif protein 11
LFEC	LDLA	10	1	141025785	141084949	ENSOARG00000016184	ENSOART00000017622	SAMSN1	SAM domain, SH3 domain and nuclear localization signals 1
LFEC	LDLA	11	1	136961183	137107011	ENSOARG00000015635	ENSOART00000017017	TMPRSS15	transmembrane protease, serine 15
LFEC	LDLA	12	1	139564863	139699601	ENSOARG00000016027	ENSOART00000017466	USP25	ubiquitin specific peptidase 25
LFEC	LDLA	13	4	55507741	55584574	ENSOARG00000002000	ENSOART00000002151	C7orf60	chromosome 7 open reading frame 60
LFEC	LDLA	14	4	56152727	56624017	ENSOARG00000002931	ENSOART00000003200	DOCK4	dedicator of cytokinesis 4
LFEC	LDLA	15	4	55370538	55371650	ENSOARG00000008371	ENSOART00000009104	GPR85	G protein-coupled receptor 85
LFEC	LDLA	16	4	55891561	55921065	ENSOARG00000002410	ENSOART00000002614	IFRD1	interferon-related developmental regulator 1
LFEC	LDLA	17	4	56814519	56853519	ENSOARG00000003322	ENSOART00000003603	IMMP2L	IMP2 inner mitochondrial membrane peptidase-like (S. cerevisiae)
LFEC	LDLA	18	4	57220545	57222916	ENSOARG00000003374	ENSOART00000003663	LRRN3	leucine rich repeat neuronal 3
LFEC	LDLA	19	4	54534231	54573286	ENSOARG00000001892	ENSOART00000002032	PPP1R3A	protein phosphatase 1, regulatory subunit 3A
LFEC	LDLA	20	4	55676429	55677787	ENSOARG00000002280	ENSOART00000002465	STIP1	stress-induced phosphoprotein 1
LFEC	LDLA	21	4	55602198	55647937	ENSOARG00000002128	ENSOART00000002293	TMEM168	transmembrane protein 168
LFEC	LDLA	22	4	56019141	56152140	ENSOARG00000002557	ENSOART00000002774	ZNF277	zinc finger protein 277
LFEC	LDLA	23	5	5072823	5079507	ENSOARG00000015019	ENSOART00000016346	B3GNT3	UDP-GlcNAc:betaGal beta-1,3-N-acetylglucosaminyltransferase 3
LFEC	LDLA	24	5	5303866	5322265	ENSOARG00000016242	ENSOART00000017689	FAM129C	family with sequence similarity 129, member C
LFEC	LDLA	25	5	5098456	5121098	ENSOARG00000015172	ENSOART00000016517	FCHO1	FCH domain only 1
LFEC	LDLA	26	5	5056451	5057662	ENSOARG00000014966	ENSOART00000016289	INSL3	insulin-like 3 (Leydig cell)
LFEC	LDLA	27	5	5040716	5053490	ENSOARG00000014631	ENSOART00000015935	JAK3	Janus kinase 3
LFEC	LDLA	28	5	5138001	5171031	ENSOARG00000015551	ENSOART00000016919	MAP1S	microtubule-associated protein 1S
LFEC	LDLA	29	5	5326356	5333940	ENSOARG00000016351	ENSOART00000017804	PGLS	6-phosphogluconolactonase
LFEC	LDLA	30	5	5340954	5353531	ENSOARG00000016498	ENSOART00000017968	SLC27A1	solute carrier family 27 (fatty acid transporter), member 1
LFEC	LDLA	31	5	5200073	5254985	ENSOARG00000015807	ENSOART00000017217	UNC13A	unc-13 homolog A (C. elegans)
LFEC	LDLA	32	6	87097877	87386270	ENSOARG00000013204	ENSOART00000014359	ADAMTS3	ADAM metallopeptidase with thrombospondin type 1 motif, 3
LFEC	LA	32	6	87097877	87386270	ENSOARG00000013204	ENSOART00000014359	ADAMTS3	ADAM metallopeptidase with thrombospondin type 1 motif, 3
LFEC	LDLA	33	6	88198267	88224250	ENSOARG00000014129	ENSOART00000015388	AFM	afamin
LFEC	LA	33	6	88198267	88224250	ENSOARG00000014129	ENSOART00000015388	AFM	afamin
LFEC	LDLA	34	6	88166794	88190190	ENSOARG00000013966	ENSOART00000015211	AFP	alpha-fetoprotein
LFEC	LA	34	6	88166794	88190190	ENSOARG00000013966	ENSOART00000015211	AFP	alpha-fetoprotein
LFEC	LDLA	35	6	88136611	88159187	ENSOARG00000013782	ENSOART00000015001	ALB	serum albumin precursor
LFEC	LA	35	6	88136611	88159187	ENSOARG00000013782	ENSOART00000015001	ALB	serum albumin precursor
LFEC	LDLA	36	6	85609383	85620397	ENSOARG00000011393	ENSOART00000012383	AMBN	ameloblastin (enamel matrix protein)
LFEC	LA	36	6	85609383	85620397	ENSOARG00000011393	ENSOART00000012383	AMBN	ameloblastin (enamel matrix protein)
LFEC	LDLA	37	6	85548894	85563111	ENSOARG00000011269	ENSOART00000012251	AMTN	amelotin
LFEC	LA	37	6	85548894	85563111	ENSOARG00000011269	ENSOART00000012251	AMTN	amelotin
LFEC	LDLA	38	6	87848925	88015612	ENSOARG00000013568	ENSOART00000014770	ANKRD17	ankyrin repeat domain 17
LFEC	LA	38	6	87848925	88015612	ENSOARG00000013568	ENSOART00000014770	ANKRD17	ankyrin repeat domain 17
LFEC	LDLA	39	6	89053717	89061196	ENSOARG00000015052	ENSOART00000016381	AREG	amphiregulin
LFEC	LA	39	6	89053717	89061196	ENSOARG00000015052	ENSOART00000016381	AREG	amphiregulin
LFEC	LA	40	6	90517575	90662421	ENSOARG00000016372	ENSOART00000017827	ART3	ADP-ribosyltransferase 3
LFEC	LDLA	41	6	89371412	89414148	ENSOARG00000015138	ENSOART00000016474	BTC	betacellulin
LFEC	LA	41	6	89371412	89414148	ENSOARG00000015138	ENSOART00000016474	BTC	betacellulin
LFEC	LDLA	42	6	85421654	85422814	ENSOARG00000007780	ENSOART00000008469	CABS1	calcium-binding protein, spermatid-specific 1
LFEC	LA	42	6	85421654	85422814	ENSOARG00000007780	ENSOART00000008469	CABS1	calcium-binding protein, spermatid-specific 1
LFEC	LA	43	6	90874665	90952433	ENSOARG00000017181	ENSOART00000018702	CCDC158	coiled-coil domain containing 158
LFEC	LDLA	44	6	90096566	90133537	ENSOARG00000015497	ENSOART00000016865	CDKL2	cyclin-dependent kinase-like 2 (CDC2-related kinase)
LFEC	LA	44	6	90096566	90133537	ENSOARG00000015497	ENSOART00000016865	CDKL2	cyclin-dependent kinase-like 2 (CDC2-related kinase)
LFEC	LDLA	45	6	87832853	87842853	ENSOARG00000013420	ENSOART00000014599	COX18	COX18 cytochrome c oxidase assembly factor
LFEC	LA	45	6	87832853	87842853	ENSOARG00000013420	ENSOART00000014599	COX18	COX18 cytochrome c oxidase assembly factor
LFEC	LDLA	46	6	85089487	85102981	ENSOARG00000010276	ENSOART00000011186	CSN1S1	casein alpha s1
LFEC	LA	46	6	85089487	85102981	ENSOARG00000010276	ENSOART00000011186	CSN1S1	casein alpha s1
LFEC	LDLA	47	6	85116827	85122776	ENSOARG00000010477	ENSOART00000011405	CSN2	beta-casein precursor
LFEC	LA	47	6	85116827	85122776	ENSOARG00000010477	ENSOART00000011405	CSN2	beta-casein precursor
LFEC	LDLA	48	6	85309552	85316834	ENSOARG00000011084	ENSOART00000012054	CSN3	Kappa-casein
LFEC	LA	48	6	85309552	85316834	ENSOARG00000011084	ENSOART00000012054	CSN3	Kappa-casein
LFEC	LA	49	6	90551375	90552865	ENSOARG00000016611	ENSOART00000018092	CXCL10	chemokine (C-X-C motif) ligand 10
LFEC	LA	50	6	90569808	90571258	ENSOARG00000016668	ENSOART00000018154	CXCL11	chemokine (C-X-C motif) ligand 11
LFEC	LA	51	6	90526788	90531488	ENSOARG00000016543	ENSOART00000018017	CXCL9	chemokine (C-X-C motif) ligand 9
LFEC	LDLA	52	6	85956079	85979964	ENSOARG00000012101	ENSOART00000013163	DCK	deoxycytidine kinase
LFEC	LA	52	6	85956079	85979964	ENSOARG00000012101	ENSOART00000013163	DCK	deoxycytidine kinase
LFEC	LDLA	53	6	85645805	85663564	ENSOARG00000011508	ENSOART00000012512	ENAM	enamelin
LFEC	LA	53	6	85645805	85663564	ENSOARG00000011508	ENSOART00000012512	ENAM	enamelin
LFEC	LDLA	54	6	88912478	88918744	ENSOARG00000014945	ENSOART00000016265	EPGN	epithelial mitogen
LFEC	LA	54	6	88912478	88918744	ENSOARG00000014945	ENSOART00000016265	EPGN	epithelial mitogen
LFEC	LA	55	6	80712077	81089105	ENSOARG00000006407	ENSOART00000006970	EPHA5	EPH receptor A5
LFEC	LDLA	56	6	88988358	88994874	ENSOARG00000014953	ENSOART00000016275	EREG	epiregulin
LFEC	LA	56	6	88988358	88994874	ENSOARG00000014953	ENSOART00000016275	EREG	epiregulin
LFEC	LA	57	6	90822320	90847927	ENSOARG00000016978	ENSOART00000018493	FAM47E	Uncharacterized protein
LFEC	LA	58	6	90870170	90871181	ENSOARG00000017040	ENSOART00000018552	FAM47E-STBD1	FAM47E-STBD1 readthrough
LFEC	LDLA	59	6	85287628	85291459	ENSOARG00000011035	ENSOART00000012004	FDCSP	follicular dendritic cell secreted protein
LFEC	LA	59	6	85287628	85291459	ENSOARG00000011035	ENSOART00000012004	FDCSP	follicular dendritic cell secreted protein
LFEC	LDLA	60	6	90147948	90162603	ENSOARG00000015652	ENSOART00000017034	G3BP2	GTPase activating protein (SH3 domain) binding protein 2
LFEC	LA	60	6	90147948	90162603	ENSOARG00000015652	ENSOART00000017034	G3BP2	GTPase activating protein (SH3 domain) binding protein 2
LFEC	LDLA	61	6	86619919	86657661	ENSOARG00000012835	ENSOART00000013955	GC	group-specific component (vitamin D binding protein)
LFEC	LA	61	6	86619919	86657661	ENSOARG00000012835	ENSOART00000013955	GC	group-specific component (vitamin D binding protein)
LFEC	LA	62	6	83375633	83391928	ENSOARG00000007526	ENSOART00000008195	GNRHR	gonadotropin-releasing hormone receptor
LFEC	LDLA	63	6	85843020	85852103	ENSOARG00000011898	ENSOART00000012944	GRSF1	G-rich RNA sequence binding factor 1
LFEC	LA	63	6	85843020	85852103	ENSOARG00000011898	ENSOART00000012944	GRSF1	G-rich RNA sequence binding factor 1
LFEC	LDLA	64	6	36005466	36125662	ENSOARG00000000117	ENSOART00000000125	HERC3	HECT and RLD domain containing E3 ubiquitin protein ligase 3
LFEC	LDLA	65	6	36197433	36244296	ENSOARG00000000530	ENSOART00000000572	HERC5	HECT and RLD domain containing E3 ubiquitin protein ligase 5
LFEC	LDLA	66	6	36252541	36306670	ENSOARG00000001138	ENSOART00000001229	HERC6	Uncharacterized protein
LFEC	LDLA	67	6	72423581	72437525	ENSOARG00000005761	ENSOART00000006270	IGFBP7	insulin-like growth factor binding protein 7
LFEC	LDLA	68	6	85673288	85682398	ENSOARG00000011599	ENSOART00000012614	IGJ	joining chain of multimeric IgA and IgM
LFEC	LA	68	6	85673288	85682398	ENSOARG00000011599	ENSOART00000012614	IGJ	joining chain of multimeric IgA and IgM
LFEC	LDLA	69	6	88474889	88477180	ENSOARG00000014496	ENSOART00000015785	IL8	Interleukin-8
LFEC	LA	69	6	88474889	88477180	ENSOARG00000014496	ENSOART00000015785	IL8	Interleukin-8
LFEC	LDLA	70	6	85922030	85945597	ENSOARG00000011975	ENSOART00000013027	MOB1B	MOB kinase activator 1B
LFEC	LA	70	6	85922030	85945597	ENSOARG00000011975	ENSOART00000013027	MOB1B	MOB kinase activator 1B
LFEC	LDLA	71	6	88783856	88905590	ENSOARG00000014880	ENSOART00000016194	MTHFD2L	methylenetetrahydrofolate dehydrogenase (NADP+ dependent) 2-like
LFEC	LA	71	6	88783856	88905590	ENSOARG00000014880	ENSOART00000016194	MTHFD2L	methylenetetrahydrofolate dehydrogenase (NADP+ dependent) 2-like
LFEC	LDLA	72	6	85510938	85518474	ENSOARG00000011228	ENSOART00000012206	MUC7	mucin 7, secreted
LFEC	LA	72	6	85510938	85518474	ENSOARG00000011228	ENSOART00000012206	MUC7	mucin 7, secreted
LFEC	LA	73	6	90435943	90459828	ENSOARG00000016045	ENSOART00000017475	NAAA	N-acylethanolamine acid amidase
LFEC	LDLA	74	6	36026691	36027272	ENSOARG00000000433	ENSOART00000000465	NAP1L5	nucleosome assembly protein 1-like 5
LFEC	LDLA	75	6	72362608	72373316	ENSOARG00000005082	ENSOART00000005539	NOA1	nitric oxide associated 1
LFEC	LA	76	6	90665617	90697165	ENSOARG00000016734	ENSOART00000018226	NUP54	nucleoporin 54kDa
LFEC	LDLA	77	6	85259906	85267164	ENSOARG00000011002	ENSOART00000011971	ODAM	odontogenic, ameloblast asssociated
LFEC	LA	77	6	85259906	85267164	ENSOARG00000011002	ENSOART00000011971	ODAM	odontogenic, ameloblast asssociated
LFEC	LDLA	78	6	89526374	89652510	ENSOARG00000015234	ENSOART00000016575	PARM1	prostate androgen-regulated mucin-like protein 1
LFEC	LA	78	6	89526374	89652510	ENSOARG00000015234	ENSOART00000016575	PARM1	prostate androgen-regulated mucin-like protein 1
LFEC	LDLA	79	6	88584559	88585388	ENSOARG00000014766	ENSOART00000016069	PF4	C-X-C motif chemokine
LFEC	LA	79	6	88584559	88585388	ENSOARG00000014766	ENSOART00000016069	PF4	C-X-C motif chemokine
LFEC	LDLA	80	6	36193017	36193229	ENSOARG00000000447	ENSOART00000000475	PIGY	Uncharacterized protein
LFEC	LDLA	81	6	72374308	72423255	ENSOARG00000005538	ENSOART00000006046	POLR2B	polymerase (RNA) II (DNA directed) polypeptide B, 140kDa
LFEC	LDLA	82	6	88576093	88576890	ENSOARG00000014675	ENSOART00000015973	PPBP	pro-platelet basic protein (chemokine (C-X-C motif) ligand 7)
LFEC	LA	82	6	88576093	88576890	ENSOARG00000014675	ENSOART00000015973	PPBP	pro-platelet basic protein (chemokine (C-X-C motif) ligand 7)
LFEC	LA	83	6	90381690	90414856	ENSOARG00000015945	ENSOART00000017364	PPEF2	protein phosphatase, EF-hand calcium binding domain 2
LFEC	LDLA	84	6	36191044	36192928	ENSOARG00000000388	ENSOART00000000411	PYURF	Uncharacterized protein
LFEC	LDLA	85	6	88284202	88337481	ENSOARG00000014363	ENSOART00000015640	RASSF6	Ras association (RalGDS/AF-6) domain family member 6
LFEC	LA	85	6	88284202	88337481	ENSOARG00000014363	ENSOART00000015640	RASSF6	Ras association (RalGDS/AF-6) domain family member 6
LFEC	LDLA	86	6	90011907	90028803	ENSOARG00000015272	ENSOART00000016621	RCHY1	ring finger and CHY zinc finger domain containing 1, E3 ubiquitin protein ligase
LFEC	LA	86	6	90011907	90028803	ENSOARG00000015272	ENSOART00000016621	RCHY1	ring finger and CHY zinc finger domain containing 1, E3 ubiquitin protein ligase
LFEC	LDLA	87	6	85751041	85822914	ENSOARG00000011735	ENSOART00000012768	RUFY3	RUN and FYVE domain containing 3
LFEC	LA	87	6	85751041	85822914	ENSOARG00000011735	ENSOART00000012768	RUFY3	RUN and FYVE domain containing 3
LFEC	LA	88	6	90704080	90754757	ENSOARG00000016858	ENSOART00000018358	SCARB2	Uncharacterized protein
LFEC	LA	89	6	90476385	90509099	ENSOARG00000016216	ENSOART00000017668	SDAD1	SDA1 domain containing 1
LFEC	LDLA	90	6	86143053	86457688	ENSOARG00000012378	ENSOART00000013467	SLC4A4	solute carrier family 4 (sodium bicarbonate cotransporter), member 4
LFEC	LA	90	6	86143053	86457688	ENSOARG00000012378	ENSOART00000013467	SLC4A4	solute carrier family 4 (sodium bicarbonate cotransporter), member 4
LFEC	LA	91	6	91389433	91392900	ENSOARG00000017421	ENSOART00000018962	SOWAHB	sosondowah ankyrin repeat domain family member B
LFEC	LA	92	6	83218338	83250708	ENSOARG00000007050	ENSOART00000007674	STAP1	signal transducing adaptor family member 1
LFEC	LA	93	6	84886613	84922697	ENSOARG00000009915	ENSOART00000010793	SULT1B1	sulfotransferase family, cytosolic, 1B, member 1
LFEC	LDLA	94	6	84983639	85009405	ENSOARG00000010025	ENSOART00000010910	SULT1E1	sulfotransferase family 1E, estrogen-preferring, member 1
LFEC	LA	94	6	84983639	85009405	ENSOARG00000010025	ENSOART00000010910	SULT1E1	sulfotransferase family 1E, estrogen-preferring, member 1
LFEC	LDLA	95	6	90029942	90043908	ENSOARG00000015330	ENSOART00000016679	THAP6	THAP domain containing 6
LFEC	LA	95	6	90029942	90043908	ENSOARG00000015330	ENSOART00000016679	THAP6	THAP domain containing 6
LFEC	LA	96	6	83559977	83615116	ENSOARG00000007963	ENSOART00000008673	TMPRSS11A	transmembrane protease, serine 11A
LFEC	LA	97	6	83834645	83853787	ENSOARG00000008316	ENSOART00000009048	TMPRSS11B	transmembrane protease, serine 11B
LFEC	LA	98	6	83467399	83534455	ENSOARG00000007770	ENSOART00000008456	TMPRSS11D	transmembrane protease, serine 11D
LFEC	LA	99	6	83893826	83946666	ENSOARG00000008444	ENSOART00000009193	TMPRSS11E	transmembrane protease, serine 11E
LFEC	LA	100	6	83691691	83787544	ENSOARG00000008194	ENSOART00000008918	TMPRSS11F	transmembrane protease, serine 11F
LFEC	LA	101	6	83261448	83354952	ENSOARG00000007255	ENSOART00000007899	UBA6	ubiquitin-like modifier activating enzyme 6
LFEC	LA	102	6	84788460	84812410	ENSOARG00000009742	ENSOART00000010601	UGT2A3	UDP glucuronosyltransferase 2 family, polypeptide A3
LFEC	LA	103	6	84148570	84165137	ENSOARG00000008828	ENSOART00000009610	UGT2B7	UDP-glucuronosyltransferase 2B7 precursor
LFEC	LA	104	6	90232921	90308566	ENSOARG00000015763	ENSOART00000017165	USO1	USO1 vesicle transport factor
LFEC	LDLA	105	6	85710865	85712289	ENSOARG00000007800	ENSOART00000008489	UTP3	UTP3, small subunit (SSU) processome component, homolog (S. cerevisiae)
LFEC	LA	105	6	85710865	85712289	ENSOARG00000007800	ENSOART00000008489	UTP3	UTP3, small subunit (SSU) processome component, homolog (S. cerevisiae)
LFEC	LA	106	6	84034755	84072385	ENSOARG00000008633	ENSOART00000009399	YTHDC1	YTH domain containing 1
LFEC	LDLA	107	7	13809656	13881272	ENSOARG00000018291	ENSOART00000019903	AAGAB	alpha- and gamma-adaptin binding protein
LFEC	LDLA	108	7	21812233	21823012	ENSOARG00000019436	ENSOART00000021168	ABHD4	abhydrolase domain containing 4
LFEC	LDLA	109	7	21383324	21422108	ENSOARG00000019368	ENSOART00000021092	ACIN1	apoptotic chromatin condensation inducer 1
LFEC	LDLA	110	7	20457795	20472266	ENSOARG00000019102	ENSOART00000020803	ADCY4	adenylate cyclase 4
LFEC	LDLA	111	7	19180792	19203994	ENSOARG00000018976	ENSOART00000020660	ADPGK	ADP-dependent glucokinase
LFEC	LDLA	112	7	21485635	21518558	ENSOARG00000019387	ENSOART00000021112	AJUBA	ajuba LIM protein
LFEC	LDLA	113	7	15384728	15392155	ENSOARG00000018551	ENSOART00000020194	ANP32A	Uncharacterized protein
LFEC	LDLA	114	7	20989240	21004806	ENSOARG00000019274	ENSOART00000020990	AP1G2	adaptor-related protein complex 1, gamma 2 subunit
LFEC	LDLA	115	7	23830289	23832121	ENSOARG00000019740	ENSOART00000021496	APEX1	Uncharacterized protein
LFEC	LDLA	116	7	23232512	23251082	ENSOARG00000019687	ENSOART00000021440	ARHGEF40	Rho guanine nucleotide exchange factor (GEF) 40
LFEC	LDLA	117	7	19008549	19107086	ENSOARG00000018958	ENSOART00000020643	ARIH1	ariadne RBR E3 ubiquitin protein ligase 1
LFEC	LDLA	118	7	19146725	19170285	ENSOARG00000018966	ENSOART00000020651	BBS4	Bardet-Biedl syndrome 4
LFEC	LDLA	119	7	21203496	21218824	ENSOARG00000019336	ENSOART00000021059	BCL2L2-PABPN1	BCL2L2-PABPN1 readthrough
LFEC	LDLA	120	7	21381359	21381784	ENSOARG00000011705	ENSOART00000012728	C14orf119	chromosome 14 open reading frame 119
LFEC	LDLA	121	7	21472870	21481572	ENSOARG00000019382	ENSOART00000021108	C14orf93	chromosome 14 open reading frame 93
LFEC	LDLA	122	7	20165317	20178168	ENSOARG00000019036	ENSOART00000020726	C15orf59	chromosome 15 open reading frame 59
LFEC	LDLA	123	7	14132582	14137543	ENSOARG00000018340	ENSOART00000019957	C15orf61	chromosome 15 open reading frame 61
LFEC	LDLA	124	7	14803134	14812332	ENSOARG00000018411	ENSOART00000020035	CALML4	calmodulin-like 4
LFEC	LDLA	125	7	20361121	20363125	ENSOARG00000019063	ENSOART00000020756	CBLN3	cerebellin 3 precursor
LFEC	LDLA	126	7	23946971	23951850	ENSOARG00000019782	ENSOART00000021540	CCNB1IP1	cyclin B1 interacting protein 1, E3 ubiquitin protein ligase
LFEC	LDLA	127	7	20126968	20139147	ENSOARG00000019030	ENSOART00000020717	CD276	CD276 molecule
LFEC	LDLA	128	7	21425499	21433537	ENSOARG00000019374	ENSOART00000021099	CDH24	cadherin 24, type 2
LFEC	LDLA	129	7	21363840	21366310	ENSOARG00000019360	ENSOART00000021084	CEBPE	CCAAT/enhancer binding protein (C/EBP), epsilon
LFEC	LDLA	130	7	22966779	23004178	ENSOARG00000019643	ENSOART00000021394	CHD8	chromodomain helicase DNA binding protein 8
LFEC	LDLA	131	7	20482181	20485060	ENSOARG00000019116	ENSOART00000020815	CIDEB	cell death-inducing DFFA-like effector b
LFEC	LDLA	132	7	14820655	14829797	ENSOARG00000018417	ENSOART00000020044	CLN6	ceroid-lipofuscinosis, neuronal 6, late infantile, variant
LFEC	LDLA	133	7	21159974	21162151	ENSOARG00000019322	ENSOART00000021043	CMTM5	CKLF-like MARVEL transmembrane domain containing 5
LFEC	LDLA	134	7	15187916	15338481	ENSOARG00000018517	ENSOART00000020161	CORO2B	coronin, actin binding protein, 2B
LFEC	LDLA	135	7	20681996	20686678	ENSOARG00000019247	ENSOART00000020961	CPNE6	copine VI (neuronal)
LFEC	LDLA	136	7	21835695	21847699	ENSOARG00000019440	ENSOART00000021171	DAD1	defender against cell death 1
LFEC	LDLA	137	7	20635447	20648453	ENSOARG00000019226	ENSOART00000020937	DCAF11	Uncharacterized protein
LFEC	LDLA	138	7	20491960	20499532	ENSOARG00000019131	ENSOART00000020835	DHRS1	dehydrogenase/reductase (SDR family) member 1
LFEC	LDLA	139	7	12982085	13012004	ENSOARG00000018151	ENSOART00000019759	DIS3L	DIS3 like exosome 3-5 exoribonuclease
LFEC	LDLA	140	7	21173917	21183125	ENSOARG00000019328	ENSOART00000021049	EFS	embryonal Fyn-associated substrate
LFEC	LDLA	141	7	25379333	25382479	ENSOARG00000019895	ENSOART00000021661	EMC4	ER membrane protein complex subunit 4
LFEC	LDLA	142	7	25488301	25504670	ENSOARG00000019905	ENSOART00000021672	EMC7	ER membrane protein complex subunit 7
LFEC	LDLA	143	7	20630230	20635243	ENSOARG00000019216	ENSOART00000020924	EMC9	ER membrane protein complex subunit 9
LFEC	LDLA	144	7	14874519	14885710	ENSOARG00000018433	ENSOART00000020063	FEM1B	fem-1 homolog b (C. elegans)
LFEC	LDLA	145	7	20637495	20638729	ENSOARG00000019230	ENSOART00000020940	FITM1	fat storage-inducing transmembrane protein 1
LFEC	LDLA	146	7	15738043	15934180	ENSOARG00000018604	ENSOART00000020249	GLCE	glucuronic acid epimerase
LFEC	LDLA	147	7	20550490	20556068	ENSOARG00000019160	ENSOART00000020867	GMPR2	guanosine monophosphate reductase 2
LFEC	LDLA	148	7	18748784	18755582	ENSOARG00000018877	ENSOART00000020556	GRAMD2	GRAM domain containing 2
LFEC	LDLA	149	7	19762723	19805163	ENSOARG00000019006	ENSOART00000020692	HCN4	hyperpolarization activated cyclic nucleotide gated potassium channel 4
LFEC	LDLA	150	7	18903379	18935045	ENSOARG00000018930	ENSOART00000020616	HEXA	Beta-hexosaminidase
LFEC	LDLA	151	7	23112936	23156301	ENSOARG00000019672	ENSOART00000021423	HNRNPC	Uncharacterized protein
LFEC	LDLA	152	7	21232828	21239691	ENSOARG00000019342	ENSOART00000021065	HOMEZ	homeobox and leucine zipper encoding
LFEC	LDLA	153	7	21163579	21166254	ENSOARG00000019325	ENSOART00000021045	IL25	interleukin 25
LFEC	LDLA	154	7	20587725	20595992	ENSOARG00000019188	ENSOART00000020895	IPO4	Uncharacterized protein
LFEC	LDLA	155	7	13881328	14108976	ENSOARG00000018328	ENSOART00000019951	IQCH	IQ motif containing H
LFEC	LDLA	156	7	20606992	20610859	ENSOARG00000019201	ENSOART00000020909	IRF9	interferon regulatory factor 9
LFEC	LDLA	157	7	14898977	15033353	ENSOARG00000018483	ENSOART00000020132	ITGA11	integrin, alpha 11
LFEC	LDLA	158	7	20987123	20994794	ENSOARG00000019269	ENSOART00000020983	JPH4	junctophilin 4
LFEC	LDLA	159	7	20353214	20360013	ENSOARG00000019058	ENSOART00000020749	KHNYN	KH and NYN domain containing
LFEC	LDLA	160	7	16078139	16122235	ENSOARG00000018647	ENSOART00000020304	KIF23	kinesin family member 23
LFEC	LDLA	161	7	23857628	23859747	ENSOARG00000019750	ENSOART00000021506	KLHL33	kelch-like family member 33
LFEC	LDLA	162	7	17490057	17496828	ENSOARG00000018750	ENSOART00000020413	LARP6	La ribonucleoprotein domain family, member 6
LFEC	LDLA	163	7	13180064	13195612	ENSOARG00000018240	ENSOART00000019852	LCTL	lactase-like
LFEC	LDLA	164	7	25263546	25270541	ENSOARG00000019872	ENSOART00000021635	LPCAT4	lysophosphatidylcholine acyltransferase 4
LFEC	LDLA	165	7	21570979	21579654	ENSOARG00000019406	ENSOART00000021134	LRP10	low density lipoprotein receptor-related protein 10
LFEC	LDLA	166	7	20690047	20706472	ENSOARG00000019255	ENSOART00000020972	LRRC16B	leucine rich repeat containing 16B
LFEC	LDLA	167	7	17549882	17700850	ENSOARG00000018765	ENSOART00000020437	LRRC49	leucine rich repeat containing 49
LFEC	LDLA	168	7	20473930	20483145	ENSOARG00000019112	ENSOART00000020807	LTB4R	leukotriene B4 receptor
LFEC	LDLA	169	7	13089340	13126170	ENSOARG00000018185	ENSOART00000019790	MAP2K1	mitogen-activated protein kinase kinase 1
LFEC	LDLA	170	7	14159439	14423901	ENSOARG00000018353	ENSOART00000019979	MAP2K5	mitogen-activated protein kinase kinase 5
LFEC	LDLA	171	7	36954401	37310523	ENSOARG00000020597	ENSOART00000022438	MDGA2	MAM domain containing glycosylphosphatidylinositol anchor 2
LFEC	LDLA	172	7	20566246	20567524	ENSOARG00000019172	ENSOART00000020877	MDP1	Uncharacterized protein
LFEC	LDLA	173	7	12553780	12864461	ENSOARG00000018113	ENSOART00000019727	MEGF11	multiple EGF-like-domains 11
LFEC	LDLA	174	7	23334382	23344407	ENSOARG00000019714	ENSOART00000021470	METTL17	methyltransferase like 17
LFEC	LDLA	175	7	22903566	22916131	ENSOARG00000019618	ENSOART00000021365	METTL3	methyltransferase like 3
LFEC	LDLA	176	7	21594251	21603143	ENSOARG00000019414	ENSOART00000021143	MMP14	matrix metalloproteinase-14 precursor
LFEC	LDLA	177	7	21605418	21609783	ENSOARG00000019418	ENSOART00000021148	MRPL52	mitochondrial ribosomal protein L52
LFEC	LDLA	178	7	21105366	21157369	ENSOARG00000019316	ENSOART00000021039	MYH6	myosin, heavy chain 6, cardiac muscle, alpha
LFEC	LDLA	179	7	18469857	18653320	ENSOARG00000018863	ENSOART00000020547	MYO9A	myosin IXA
LFEC	LDLA	180	7	23307594	23313919	ENSOARG00000019706	ENSOART00000021461	NDRG2	NDRG family member 2
LFEC	LDLA	181	7	20084735	20085028	ENSOARG00000011680	ENSOART00000012699	NDUFS6	NADH dehydrogenase (ubiquinone) Fe-S protein 6, 13kDa (NADH-coenzyme Q reductase)
LFEC	LDLA	182	7	20563997	20564961	ENSOARG00000019164	ENSOART00000020870	NEDD8	neural precursor cell expressed, developmentally down-regulated 8
LFEC	LDLA	183	7	19578696	19744979	ENSOARG00000018989	ENSOART00000020682	NEO1	neogenin 1
LFEC	LDLA	184	7	20418413	20426096	ENSOARG00000019084	ENSOART00000020781	NFATC4	nuclear factor of activated T-cells, cytoplasmic, calcineurin-dependent 4
LFEC	LDLA	185	7	21075905	21083199	ENSOARG00000019301	ENSOART00000021019	NGDN	neuroguidin, EIF4E binding protein
LFEC	LDLA	186	7	25283680	25284429	ENSOARG00000019881	ENSOART00000021646	NOP10	NOP10 ribonucleoprotein
LFEC	LDLA	187	7	20485596	20491635	ENSOARG00000019127	ENSOART00000020829	NOP9	NOP9 nucleolar protein
LFEC	LDLA	188	7	15626115	15681874	ENSOARG00000018585	ENSOART00000020230	NOX5	NADPH oxidase, EF-hand calcium binding domain 5
LFEC	LDLA	189	7	19988579	20022706	ENSOARG00000019020	ENSOART00000020707	NPTN	neuroplastin
LFEC	LDLA	190	7	18448836	18454071	ENSOARG00000018808	ENSOART00000020485	NR2E3	nuclear receptor subfamily 2, group E, member 3
LFEC	LDLA	191	7	20676526	20678719	ENSOARG00000019240	ENSOART00000020951	NRL	neural retina leucine zipper
LFEC	LDLA	192	7	20373970	20393188	ENSOARG00000019074	ENSOART00000020769	NYNRIN	NYN domain and retroviral integrase containing
LFEC	LDLA	193	7	22827906	22828859	ENSOARG00000012159	ENSOART00000013224	OR10G2	olfactory receptor, family 10, subfamily G, member 2
LFEC	LDLA	194	7	22842933	22843871	ENSOARG00000012240	ENSOART00000013307	OR10G3	olfactory receptor, family 10, subfamily G, member 3
LFEC	LDLA	195	7	23994539	23995510	ENSOARG00000013184	ENSOART00000014326	OR11H4	olfactory receptor, family 11, subfamily H, member 4
LFEC	LDLA	196	7	24034842	24036234	ENSOARG00000019789	ENSOART00000021548	OR11H6	olfactory receptor, family 11, subfamily H, member 6
LFEC	LDLA	197	7	24029371	24030327	ENSOARG00000013195	ENSOART00000014343	OR11H7	olfactory receptor, family 11, subfamily H, member 7 (gene/pseudogene)
LFEC	LDLA	198	7	22784861	22785802	ENSOARG00000012081	ENSOART00000013137	OR4E2	olfactory receptor, family 4, subfamily E, member 2
LFEC	LDLA	199	7	24971107	24973102	ENSOARG00000019838	ENSOART00000021600	OR4F15	olfactory receptor, family 4, subfamily F, member 15
LFEC	LDLA	200	7	24473979	24476846	ENSOARG00000019812	ENSOART00000021572	OR4K1	olfactory receptor, family 4, subfamily K, member 1
LFEC	LDLA	201	7	24575575	24576888	ENSOARG00000019819	ENSOART00000021579	OR4K13	olfactory receptor, family 4, subfamily K, member 13
LFEC	LDLA	202	7	24552028	24553026	ENSOARG00000014167	ENSOART00000015432	OR4K14	olfactory receptor, family 4, subfamily K, member 14
LFEC	LDLA	203	7	24507711	24508646	ENSOARG00000014050	ENSOART00000015292	OR4K15	olfactory receptor, family 4, subfamily K, member 15
LFEC	LDLA	204	7	24421859	24422791	ENSOARG00000013871	ENSOART00000015094	OR4K2	olfactory receptor, family 4, subfamily K, member 2
LFEC	LDLA	205	7	24465500	24466468	ENSOARG00000013953	ENSOART00000015192	OR4K5	olfactory receptor, family 4, subfamily K, member 5
LFEC	LDLA	206	7	24627333	24649970	ENSOARG00000019827	ENSOART00000021586	OR4L1	olfactory receptor, family 4, subfamily L, member 1
LFEC	LDLA	207	7	24383971	24384891	ENSOARG00000013774	ENSOART00000014982	OR4N2	olfactory receptor, family 4, subfamily N, member 2
LFEC	LDLA	208	7	24542259	24543170	ENSOARG00000014154	ENSOART00000015413	OR4Q2	olfactory receptor, family 4, subfamily Q, member 2 (gene/pseudogene)
LFEC	LDLA	209	7	24315800	24316738	ENSOARG00000013471	ENSOART00000014652	OR4Q3	olfactory receptor, family 4, subfamily Q, member 3
LFEC	LDLA	210	7	24330199	24331128	ENSOARG00000013537	ENSOART00000014723	OR4S1	olfactory receptor, family 4, subfamily S, member 1
LFEC	LDLA	211	7	23180444	23181376	ENSOARG00000012339	ENSOART00000013415	OR5AU1	olfactory receptor, family 5, subfamily AU, member 1
LFEC	LDLA	212	7	23832308	23839289	ENSOARG00000019745	ENSOART00000021501	OSGEP	O-sialoglycoprotein endopeptidase
LFEC	LDLA	213	7	21649804	21664134	ENSOARG00000019429	ENSOART00000021160	OXA1L	oxidase (cytochrome c) assembly 1-like
LFEC	LDLA	214	7	15984367	16058573	ENSOARG00000018618	ENSOART00000020265	PAQR5	progestin and adipoQ receptor family member V
LFEC	LDLA	215	7	23909789	23927859	ENSOARG00000019777	ENSOART00000021535	PARP2	poly (ADP-ribose) polymerase 2
LFEC	LDLA	216	7	18815243	18837049	ENSOARG00000018904	ENSOART00000020588	PARP6	poly (ADP-ribose) polymerase family, member 6
LFEC	LDLA	217	7	20656653	20664937	ENSOARG00000019237	ENSOART00000020948	PCK2	phosphoenolpyruvate carboxykinase 2 (mitochondrial)
LFEC	LDLA	218	7	14709897	14796874	ENSOARG00000018393	ENSOART00000020023	PIAS1	protein inhibitor of activated STAT, 1
LFEC	LDLA	219	7	18780797	18808500	ENSOARG00000018886	ENSOART00000020568	PKM	pyruvate kinase, muscle
LFEC	LDLA	220	7	21222543	21223697	ENSOARG00000019339	ENSOART00000021061	PPP1R3E	protein phosphatase 1, regulatory subunit 3E
LFEC	LDLA	221	7	21538894	21546902	ENSOARG00000019392	ENSOART00000021120	PRMT5	protein arginine methyltransferase 5
LFEC	LDLA	222	7	21444915	21454649	ENSOARG00000019380	ENSOART00000021106	PSMB5	proteasome (prosome, macropain) subunit, beta type, 5
LFEC	LDLA	223	7	20632492	20634912	ENSOARG00000019219	ENSOART00000020930	PSME1	proteasome (prosome, macropain) activator subunit 1 (PA28 alpha)
LFEC	LDLA	224	7	20624296	20630146	ENSOARG00000019212	ENSOART00000020922	PSME2	proteasome (prosome, macropain) activator subunit 2 (PA28 beta)
LFEC	LDLA	225	7	22931663	22944209	ENSOARG00000019625	ENSOART00000021373	RAB2B	RAB2B, member RAS oncogene family
LFEC	LDLA	226	7	20515953	20521527	ENSOARG00000019139	ENSOART00000020844	RABGGTA	Rab geranylgeranyltransferase, alpha subunit
LFEC	LDLA	227	7	21552022	21557344	ENSOARG00000019398	ENSOART00000021125	RBM23	RNA binding motif protein 23
LFEC	LDLA	228	7	20596317	20601666	ENSOARG00000019194	ENSOART00000020906	REC8	REC8 meiotic recombination protein
LFEC	LDLA	229	7	21567500	21571456	ENSOARG00000019403	ENSOART00000021131	REM2	RAS (RAD and GEM)-like GTP binding 2
LFEC	LDLA	230	7	20452478	20456283	ENSOARG00000019090	ENSOART00000020786	RIPK3	receptor-interacting serine-threonine kinase 3
LFEC	LDLA	231	7	23458785	23461851	ENSOARG00000019721	ENSOART00000021477	RNASE1	ribonuclease, RNase A family, 1 (pancreatic)
LFEC	LDLA	232	7	23763858	23767364	ENSOARG00000019732	ENSOART00000021488	RNASE10	ribonuclease, RNase A family, 10 (non-active)
LFEC	LDLA	233	7	23684416	23685590	ENSOARG00000019726	ENSOART00000021482	RNASE12	ribonuclease, RNase A family, 12 (non-active)
LFEC	LDLA	234	7	23296986	23298093	ENSOARG00000019696	ENSOART00000021449	RNASE13	ribonuclease, RNase A family, 13 (non-active)
LFEC	LDLA	235	7	23387783	23390762	ENSOARG00000019719	ENSOART00000021474	RNASE2	Uncharacterized protein
LFEC	LDLA	236	7	23574214	23574657	ENSOARG00000012938	ENSOART00000014060	RNASE4	ribonuclease, RNase A family, 4
LFEC	LDLA	237	7	23705173	23712476	ENSOARG00000019730	ENSOART00000021486	RNASE9	ribonuclease, RNase A family, 9 (non-active)
LFEC	LDLA	238	7	20612233	20623242	ENSOARG00000019207	ENSOART00000020917	RNF31	Uncharacterized protein
LFEC	LDLA	239	7	23041563	23092580	ENSOARG00000019665	ENSOART00000021417	RPGRIP1	retinitis pigmentosa GTPase regulator interacting protein 1
LFEC	LDLA	240	7	13131998	13136564	ENSOARG00000018207	ENSOART00000019815	RPL4	Uncharacterized protein
LFEC	LDLA	241	7	16134652	16136798	ENSOARG00000018666	ENSOART00000020321	RPLP1	Uncharacterized protein
LFEC	LDLA	242	7	22882530	22895039	ENSOARG00000019612	ENSOART00000021355	SALL2	spalt-like transcription factor 2
LFEC	LDLA	243	7	20347783	20350698	ENSOARG00000019051	ENSOART00000020743	SDR39U1	short chain dehydrogenase/reductase family 39U, member 1
LFEC	LDLA	244	7	18728768	18729436	ENSOARG00000011664	ENSOART00000012683	SENP8	Uncharacterized protein
LFEC	LDLA	245	7	14443717	14451450	ENSOARG00000018375	ENSOART00000019998	SKOR1	SKI family transcriptional corepressor 1
LFEC	LDLA	246	7	25288802	25376206	ENSOARG00000019890	ENSOART00000021658	SLC12A6	solute carrier family 12 (potassium/chloride transporter), member 6
LFEC	LDLA	247	7	21187788	21195391	ENSOARG00000019331	ENSOART00000021054	SLC22A17	solute carrier family 22, member 17
LFEC	LDLA	248	7	23322650	23324939	ENSOARG00000019711	ENSOART00000021467	SLC39A2	solute carrier family 39 (zinc transporter), member 2
LFEC	LDLA	249	7	21622104	21648711	ENSOARG00000019424	ENSOART00000021155	SLC7A7	solute carrier family 7 (amino acid transporter light chain, y+L system), member 7
LFEC	LDLA	250	7	21302166	21353769	ENSOARG00000019354	ENSOART00000021077	SLC7A8	solute carrier family 7 (amino acid transporter light chain, L system), member 8
LFEC	LDLA	251	7	13774171	13797299	ENSOARG00000018276	ENSOART00000019886	SMAD3	SMAD family member 3
LFEC	LDLA	252	7	13318677	13395361	ENSOARG00000018258	ENSOART00000019865	SMAD6	SMAD family member 6
LFEC	LDLA	253	7	13129787	13132087	ENSOARG00000018198	ENSOART00000019800	SNAPC5	small nuclear RNA activating complex, polypeptide 5, 19kDa
LFEC	LDLA	254	7	15546150	15578788	ENSOARG00000018567	ENSOART00000020205	SPESP1	sperm equatorial segment protein 1
LFEC	LDLA	255	7	23005696	23040112	ENSOARG00000019652	ENSOART00000021407	SUPT16H	suppressor of Ty 16 homolog (S. cerevisiae)
LFEC	LDLA	256	7	20307303	20322633	ENSOARG00000019044	ENSOART00000020735	TBC1D21	TBC1 domain family, member 21
LFEC	LDLA	257	7	23874336	23908216	ENSOARG00000019765	ENSOART00000021531	TEP1	telomerase-associated protein 1
LFEC	LDLA	258	7	20524488	20538003	ENSOARG00000019146	ENSOART00000020853	TGM1	transglutaminase 1
LFEC	LDLA	259	7	18308126	18416561	ENSOARG00000018796	ENSOART00000020472	THSD4	thrombospondin, type I, domain containing 4
LFEC	LDLA	260	7	21002919	21008164	ENSOARG00000019278	ENSOART00000020994	THTPA	thiamine triphosphatase
LFEC	LDLA	261	7	20547268	20551055	ENSOARG00000019152	ENSOART00000020857	TINF2	TERF1 (TRF1)-interacting nuclear factor 2
LFEC	LDLA	262	7	13014077	13020952	ENSOARG00000018169	ENSOART00000019773	TIPIN	TIMELESS interacting protein
LFEC	LDLA	263	7	16731799	16784020	ENSOARG00000018695	ENSOART00000020351	TLE3	transducin-like enhancer of split 3
LFEC	LDLA	264	7	20568126	20587098	ENSOARG00000019177	ENSOART00000020883	TM9SF1	Uncharacterized protein
LFEC	LDLA	265	7	18953504	18968516	ENSOARG00000018941	ENSOART00000020623	TMEM202	transmembrane protein 202
LFEC	LDLA	266	7	23826406	23829226	ENSOARG00000019736	ENSOART00000021492	TMEM55B	transmembrane protein 55B
LFEC	LDLA	267	7	22913617	22931269	ENSOARG00000019621	ENSOART00000021368	TOX4	TOX high mobility group box family member 4
LFEC	LDLA	268	7	23295408	23302280	ENSOARG00000019694	ENSOART00000021446	TPPP2	tubulin polymerization-promoting protein family member 2
LFEC	LDLA	269	7	21865716	21878952	ENSOARG00000019445	ENSOART00000021176	TRAC	T cell receptor alpha constant
LFEC	LDLA	270	7	22528654	22529146	ENSOARG00000019541	ENSOART00000021281	TRAV16	T cell receptor alpha variable 16
LFEC	LDLA	271	7	22629199	22629733	ENSOARG00000019569	ENSOART00000021313	TRAV21	T cell receptor alpha variable 21
LFEC	LDLA	272	7	22586032	22586498	ENSOARG00000019553	ENSOART00000021295	TRAV24	T cell receptor alpha variable 24
LFEC	LDLA	273	7	22493564	22496187	ENSOARG00000019533	ENSOART00000021274	TRAV27	T cell receptor alpha variable 27
LFEC	LDLA	274	7	22236461	22239682	ENSOARG00000019473	ENSOART00000021210	TRAV36DV7	T cell receptor alpha variable 36/delta variable 7
LFEC	LDLA	275	7	22190500	22191071	ENSOARG00000019462	ENSOART00000021195	TRAV39	T cell receptor alpha variable 39
LFEC	LDLA	276	7	22753258	22754016	ENSOARG00000019603	ENSOART00000021346	TRAV4	T cell receptor alpha variable 4
LFEC	LDLA	277	7	22172767	22173304	ENSOARG00000019461	ENSOART00000021193	TRAV41	T cell receptor alpha variable 41
LFEC	LDLA	278	7	22731007	22732108	ENSOARG00000019594	ENSOART00000021338	TRAV5	T cell receptor alpha variable 5
LFEC	LDLA	279	7	21959296	21963564	ENSOARG00000019448	ENSOART00000021181	TRDC	T cell receptor delta constant
LFEC	LDLA	280	7	22075028	22075517	ENSOARG00000019449	ENSOART00000021182	TRDV2	T cell receptor delta variable 2
LFEC	LDLA	281	7	21954183	21954533	ENSOARG00000011936	ENSOART00000012982	TRDV3	T cell receptor delta variable 3
LFEC	LDLA	282	7	20572513	20574901	ENSOARG00000019183	ENSOART00000020887	TSSK4	testis-specific serine kinase 4
LFEC	LDLA	283	7	23956098	23972223	ENSOARG00000019785	ENSOART00000021543	TTC5	tetratricopeptide repeat domain 5
LFEC	LDLA	284	7	17344502	17432920	ENSOARG00000018732	ENSOART00000020398	UACA	uveal autoantigen with coiled-coil domains and ankyrin repeats
LFEC	LDLA	285	7	52647577	53312875	ENSOARG00000020918	ENSOART00000022790	UNC13C	unc-13 homolog C (C. elegans)
LFEC	LDLA	286	7	21026117	21038765	ENSOARG00000019296	ENSOART00000021012	ZFHX2	zinc finger homeobox 2
LFEC	LDLA	287	7	23218501	23230871	ENSOARG00000019679	ENSOART00000021430	ZNF219	zinc finger protein 219
LFEC	LDLA	288	7	13138422	13178654	ENSOARG00000018225	ENSOART00000019831	ZWILCH	zwilch kinetochore protein
LFEC	LDLA	289	8	63801650	63810872	ENSOARG00000001146	ENSOART00000001223	ABRACL	ABRA C-terminal like
LFEC	LDLA	290	8	6991692	7259520	ENSOARG00000007187	ENSOART00000007814	BCKDHB	branched chain keto acid dehydrogenase E1, beta polypeptide
LFEC	LDLA	291	8	61293172	61313162	ENSOARG00000000096	ENSOART00000000096	BCLAF1	BCL2-associated transcription factor 1
LFEC	LDLA	292	8	49673671	49690577	ENSOARG00000013104	ENSOART00000014246	C6orf163	chromosome 6 open reading frame 163
LFEC	LDLA	293	8	10883260	10897885	ENSOARG00000007593	ENSOART00000008266	C6orf58	chromosome 6 open reading frame 58
LFEC	LDLA	294	8	63577564	63588210	ENSOARG00000000846	ENSOART00000000902	CCDC28A	coiled-coil domain containing 28A
LFEC	LDLA	295	8	273763	410091	ENSOARG00000006251	ENSOART00000006808	CD109	CD109 molecule
LFEC	LDLA	296	8	12047575	12055213	ENSOARG00000007744	ENSOART00000008429	CENPW	centromere protein W
LFEC	LDLA	297	8	49919904	49921988	ENSOARG00000013153	ENSOART00000014299	CGA	glycoprotein hormones, alpha polypeptide
LFEC	LDLA	298	8	64062392	64063183	ENSOARG00000002608	ENSOART00000002821	CITED2	Cbp/p300-interacting transactivator, with Glu/Asp-rich carboxy-terminal domain, 2
LFEC	LDLA	299	8	1763844	1881188	ENSOARG00000006410	ENSOART00000006978	COL12A1	collagen, type XII, alpha 1
LFEC	LA	299	8	1763844	1881188	ENSOARG00000006410	ENSOART00000006978	COL12A1	collagen, type XII, alpha 1
LFEC	LDLA	300	8	10144467	10231584	ENSOARG00000007379	ENSOART00000008038	DOPEY1	dopey family member 1
LFEC	LDLA	301	8	11087179	11120244	ENSOARG00000007696	ENSOART00000008380	ECHDC1	ethylmalonyl-CoA decarboxylase 1
LFEC	LDLA	302	8	63609664	63674228	ENSOARG00000000928	ENSOART00000001004	ECT2L	epithelial cell transforming 2 like
LFEC	LDLA	303	8	6787811	6798574	ENSOARG00000007109	ENSOART00000007733	ELOVL4	ELOVL fatty acid elongase 4
LFEC	LDLA	304	8	8683987	8686126	ENSOARG00000007199	ENSOART00000007830	FAM46A	family with sequence similarity 46, member A
LFEC	LDLA	305	8	37900554	37974589	ENSOARG00000011946	ENSOART00000012992	FBXL4	F-box and leucine-rich repeat protein 4
LFEC	LDLA	306	8	2033574	2194768	ENSOARG00000006499	ENSOART00000007064	FILIP1	filamin A interacting protein 1
LFEC	LA	306	8	2033574	2194768	ENSOARG00000006499	ENSOART00000007064	FILIP1	filamin A interacting protein 1
LFEC	LDLA	307	8	73648814	73670914	ENSOARG00000002736	ENSOART00000002959	GINM1	glycoprotein integral membrane 1
LFEC	LDLA	308	8	63221036	63231257	ENSOARG00000000791	ENSOART00000000845	HEBP2	heme binding protein 2
LFEC	LDLA	309	8	63897955	63909189	ENSOARG00000001155	ENSOART00000001234	HECA	headcase homolog (Drosophila)
LFEC	LDLA	310	8	12637522	12647466	ENSOARG00000007915	ENSOART00000008617	HEY2	hes-related family bHLH transcription factor with YRPW motif 2
LFEC	LDLA	311	8	12413488	12426746	ENSOARG00000007824	ENSOART00000008519	HINT3	histidine triad nucleotide binding protein 3
LFEC	LDLA	312	8	5957391	5969627	ENSOARG00000006997	ENSOART00000007609	HMGN3	high mobility group nucleosomal binding domain 3
LFEC	LDLA	313	8	4223342	4224508	ENSOARG00000019953	ENSOART00000021722	HTR1B	5-hydroxytryptamine (serotonin) receptor 1B, G protein-coupled
LFEC	LDLA	314	8	49997420	49998517	ENSOARG00000020007	ENSOART00000021781	HTR1E	5-hydroxytryptamine (serotonin) receptor 1E, G protein-coupled
LFEC	LDLA	315	8	9173895	9261065	ENSOARG00000007250	ENSOART00000007892	IBTK	inhibitor of Bruton agammaglobulinemia tyrosine kinase
LFEC	LDLA	316	8	62121227	62144778	ENSOARG00000000510	ENSOART00000000546	IFNGR1	interferon gamma receptor 1
LFEC	LDLA	317	8	62006022	62039859	ENSOARG00000000464	ENSOART00000000492	IL20RA	interleukin 20 receptor, alpha
LFEC	LDLA	318	8	62095580	62112331	ENSOARG00000000475	ENSOART00000000508	IL22RA2	interleukin 22 receptor, alpha 2
LFEC	LDLA	319	8	2667931	2775557	ENSOARG00000006728	ENSOART00000007315	IMPG1	interphotoreceptor matrix proteoglycan 1
LFEC	LA	319	8	2667931	2775557	ENSOARG00000006728	ENSOART00000007315	IMPG1	interphotoreceptor matrix proteoglycan 1
LFEC	LDLA	320	8	5632734	5652582	ENSOARG00000006789	ENSOART00000007379	IRAK1BP1	interleukin-1 receptor-associated kinase 1 binding protein 1
LFEC	LDLA	321	8	73673326	73697740	ENSOARG00000002782	ENSOART00000003014	KATNA1	katanin p60 (ATPase containing) subunit A 1
LFEC	LDLA	322	8	10975073	10997537	ENSOARG00000007660	ENSOART00000008339	KIAA0408	KIAA0408
LFEC	LDLA	323	8	73716242	73736759	ENSOARG00000002830	ENSOART00000003064	LATS1	large tumor suppressor kinase 1
LFEC	LDLA	324	8	6267692	6315875	ENSOARG00000007047	ENSOART00000007668	LCA5	Leber congenital amaurosis 5
LFEC	LDLA	325	8	61577863	61807090	ENSOARG00000000337	ENSOART00000000359	MAP3K5	mitogen-activated protein kinase kinase kinase 5
LFEC	LDLA	326	8	61395891	61454357	ENSOARG00000000249	ENSOART00000000265	MAP7	microtubule-associated protein 7
LFEC	LDLA	327	8	10276893	10461247	ENSOARG00000007496	ENSOART00000008163	ME1	malic enzyme 1, NADP(+)-dependent, cytosolic
LFEC	LDLA	328	8	2543505	2642538	ENSOARG00000006673	ENSOART00000007258	MYO6	myosin VI
LFEC	LA	328	8	2543505	2642538	ENSOARG00000006673	ENSOART00000007258	MYO6	myosin VI
LFEC	LDLA	329	8	12446609	12579375	ENSOARG00000007878	ENSOART00000008586	NCOA7	nuclear receptor coactivator 7
LFEC	LDLA	330	8	63237954	63382353	ENSOARG00000000810	ENSOART00000000869	NHSL1	NHS-like 1
LFEC	LDLA	331	8	73755631	73766567	ENSOARG00000002841	ENSOART00000003080	NUP43	nucleoporin 43kDa
LFEC	LDLA	332	8	62414198	62414857	ENSOARG00000002572	ENSOART00000002785	OLIG3	oligodendrocyte transcription factor 3
LFEC	LDLA	333	8	73781503	73809516	ENSOARG00000002890	ENSOART00000003130	PCMT1	protein-L-isoaspartate (D-aspartate) O-methyltransferase
LFEC	LDLA	334	8	61071786	61228713	ENSOARG00000015035	ENSOART00000016364	PDE7B	phosphodiesterase 7B
LFEC	LDLA	335	8	62931849	62944375	ENSOARG00000000612	ENSOART00000000654	PERP	PERP, TP53 apoptosis effector
LFEC	LDLA	336	8	61807965	61916494	ENSOARG00000000382	ENSOART00000000407	PEX7	peroxisomal biogenesis factor 7
LFEC	LDLA	337	8	10231626	10258911	ENSOARG00000007448	ENSOART00000008111	PGM3	phosphoglucomutase 3
LFEC	LDLA	338	8	5690526	5800596	ENSOARG00000006899	ENSOART00000007518	PHIP	pleckstrin homology domain interacting protein
LFEC	LDLA	339	8	38012100	38012714	ENSOARG00000019980	ENSOART00000021753	POU3F1	POU class 3 homeobox 1
LFEC	LDLA	340	8	73595183	73629522	ENSOARG00000002675	ENSOART00000002900	PPIL4	peptidylprolyl isomerase (cyclophilin)-like 4
LFEC	LDLA	341	8	10600314	10601552	ENSOARG00000019961	ENSOART00000021729	PRSS35	protease, serine, 35
LFEC	LDLA	342	8	63676667	63765556	ENSOARG00000001051	ENSOART00000001139	REPS1	RALBP1 associated Eps domain containing 1
LFEC	LDLA	343	8	11122340	11143754	ENSOARG00000007706	ENSOART00000008388	RNF146	Uncharacterized protein
LFEC	LDLA	344	8	11210668	11265163	ENSOARG00000007731	ENSOART00000008414	RSPO3	R-spondin 3
LFEC	LDLA	345	8	10259529	10262959	ENSOARG00000007481	ENSOART00000008144	RWDD2A	RWD domain containing 2A
LFEC	LDLA	346	8	71689824	71690150	ENSOARG00000002635	ENSOART00000002852	SAMD5	sterile alpha motif domain containing 5
LFEC	LDLA	347	8	72614955	72716424	ENSOARG00000002482	ENSOART00000002695	SASH1	SAM and SH3 domain containing 1
LFEC	LDLA	348	8	2363024	2462058	ENSOARG00000006569	ENSOART00000007143	SENP6	SUMO1/sentrin specific peptidase 6
LFEC	LA	348	8	2363024	2462058	ENSOARG00000006569	ENSOART00000007143	SENP6	SUMO1/sentrin specific peptidase 6
LFEC	LDLA	349	8	6486667	6506925	ENSOARG00000007077	ENSOART00000007696	SH3BGRL2	SH3 domain binding glutamate-rich protein like 2
LFEC	LDLA	350	8	61924643	61926684	ENSOARG00000000425	ENSOART00000000448	SLC35D3	solute carrier family 35, member D3
LFEC	LDLA	351	8	10618226	10724797	ENSOARG00000007561	ENSOART00000008233	SNAP91	synaptosomal-associated protein, 91kDa
LFEC	LDLA	352	8	10918094	10962240	ENSOARG00000007631	ENSOART00000008312	SOGA3	Uncharacterized protein
LFEC	LDLA	353	8	71462635	71627320	ENSOARG00000002348	ENSOART00000002551	STXBP5	syntaxin binding protein 5 (tomosyn)
LFEC	LDLA	354	8	73468896	73508892	ENSOARG00000002578	ENSOART00000002792	TAB2	TGF-beta activated kinase 1/MAP3K7 binding protein 2
LFEC	LDLA	355	8	1956483	1993209	ENSOARG00000006481	ENSOART00000007046	TMEM30A	transmembrane protein 30A
LFEC	LA	355	8	1956483	1993209	ENSOARG00000006481	ENSOART00000007046	TMEM30A	transmembrane protein 30A
LFEC	LDLA	356	8	62766200	62780534	ENSOARG00000000569	ENSOART00000000610	TNFAIP3	tumor necrosis factor, alpha-induced protein 3
LFEC	LDLA	357	8	9372575	9373336	ENSOARG00000019958	ENSOART00000021726	TPBG	trophoblast glycoprotein
LFEC	LDLA	358	8	12289261	12403664	ENSOARG00000007813	ENSOART00000008509	TRMT11	tRNA methyltransferase 11 homolog (S. cerevisiae)
LFEC	LDLA	359	8	6885832	6925302	ENSOARG00000007151	ENSOART00000007781	TTK	TTK protein kinase
LFEC	LDLA	360	8	63935536	63987693	ENSOARG00000001219	ENSOART00000001307	TXLNB	taxilin beta
LFEC	LDLA	361	8	9947372	10112581	ENSOARG00000007302	ENSOART00000007945	UBE3D	ubiquitin protein ligase E3D
LFEC	LDLA	362	8	73072326	73189210	ENSOARG00000002548	ENSOART00000002759	UST	uronyl-2-sulfotransferase
LFEC	LDLA	363	8	73543092	73565983	ENSOARG00000002626	ENSOART00000002842	ZC3H12D	zinc finger CCCH-type containing 12D
LFEC	LDLA	364	8	49750324	49791014	ENSOARG00000013132	ENSOART00000014272	ZNF292	zinc finger protein 292
LFEC	LDLA	365	9	16986810	17191518	ENSOARG00000004606	ENSOART00000005030	COL22A1	collagen, type XXII, alpha 1
LFEC	LDLA	366	9	5951709	5952375	ENSOARG00000012209	ENSOART00000013273	PRKAR1A	protein kinase, cAMP-dependent, regulatory, type I, alpha
LFEC	LDLA	367	12	3693804	3701798	ENSOARG00000006176	ENSOART00000006718	DYRK3	dual-specificity tyrosine-(Y)-phosphorylation regulated kinase 3
LFEC	LDLA	368	12	3634935	3656632	ENSOARG00000005917	ENSOART00000006444	EIF2D	eukaryotic translation initiation factor 2D
LFEC	LDLA	369	12	3528897	3547996	ENSOARG00000005570	ENSOART00000006075	IKBKE	inhibitor of kappa light polypeptide gene enhancer in B-cells, kinase epsilon
LFEC	LDLA	370	12	3820935	3824667	ENSOARG00000006292	ENSOART00000006848	IL10	interleukin 10
LFEC	LDLA	371	12	3779570	3783235	ENSOARG00000006187	ENSOART00000006725	MAPKAPK2	mitogen-activated protein kinase-activated protein kinase 2
LFEC	LDLA	372	12	3599548	3629996	ENSOARG00000005737	ENSOART00000006244	RASSF5	Ras association (RalGDS/AF-6) domain family member 5
LFEC	LDLA	373	12	3266745	3517572	ENSOARG00000005343	ENSOART00000005828	SRGAP2	SLIT-ROBO Rho GTPase activating protein 2
LFEC	LDLA	374	20	4600125	4742115	ENSOARG00000006378	ENSOART00000006934	BMP5	bone morphogenetic protein 5
LFEC	LDLA	375	20	4979745	5104686	ENSOARG00000006418	ENSOART00000006973	HMGCLL1	3-hydroxymethyl-3-methylglutaryl-CoA lyase-like 1
LFEC	LDLA	376	21	43889040	43900655	ENSOARG00000006670	ENSOART00000007257	ACTN3	actinin, alpha 3 (gene/pseudogene)
LFEC	LDLA	377	21	31844391	32046759	ENSOARG00000013548	ENSOART00000014736	BARX2	BARX homeobox 2
LFEC	LDLA	378	21	43856804	43872654	ENSOARG00000005964	ENSOART00000006492	BBS1	Uncharacterized protein
LFEC	LDLA	379	21	43926438	43929011	ENSOARG00000015663	ENSOART00000017045	CCDC87	coiled-coil domain containing 87
LFEC	LDLA	380	21	43928754	43942226	ENSOARG00000007385	ENSOART00000008042	CCS	copper chaperone for superoxide dismutase
LFEC	LDLA	381	21	43901359	43906691	ENSOARG00000007209	ENSOART00000007841	CTSF	cathepsin F
LFEC	LDLA	382	21	43823760	43854938	ENSOARG00000005600	ENSOART00000006104	DPP3	dipeptidyl-peptidase 3
LFEC	LDLA	383	21	32204737	32236309	ENSOARG00000013611	ENSOART00000014809	JAM3	junctional adhesion molecule 3
LFEC	LDLA	384	21	8306989	8531593	ENSOARG00000004257	ENSOART00000004639	ME3	malic enzyme 3, NADP(+)-dependent, mitochondrial
LFEC	LDLA	385	21	43785795	43788896	ENSOARG00000005178	ENSOART00000005637	MRPL11	mitochondrial ribosomal protein L11
LFEC	LDLA	386	21	43768738	43776312	ENSOARG00000005005	ENSOART00000005452	NPAS4	neuronal PAS domain protein 4
LFEC	LDLA	387	21	43811532	43819660	ENSOARG00000005351	ENSOART00000005836	PELI3	pellino E3 ubiquitin protein ligase family member 3
LFEC	LDLA	388	21	8160517	8161644	ENSOARG00000014444	ENSOART00000015725	PRSS23	protease, serine, 23
LFEC	LDLA	389	21	43951242	43959921	ENSOARG00000007565	ENSOART00000008236	RBM14	RNA binding motif protein 14
LFEC	LDLA	390	21	43992971	43999246	ENSOARG00000007759	ENSOART00000008444	RBM4B	RNA binding motif protein 4B
LFEC	LDLA	391	21	32201446	32201838	ENSOARG00000015615	ENSOART00000016989	RPS15A	Uncharacterized protein
LFEC	LDLA	392	21	44008864	44040998	ENSOARG00000007959	ENSOART00000008671	SPTBN2	spectrin, beta, non-erythrocytic 2
LFEC	LDLA	393	21	43881708	43888100	ENSOARG00000006309	ENSOART00000006866	ZDHHC24	zinc finger, DHHC-type containing 24
LFEC	LDLA	394	24	18027363	18058341	ENSOARG00000012681	ENSOART00000013786	ACSM5	acyl-CoA synthetase medium-chain family member 5
LFEC	LDLA	395	24	2422235	2428354	ENSOARG00000001019	ENSOART00000001093	CCDC64B	coiled-coil domain containing 64B
LFEC	LDLA	396	24	2411230	2411880	ENSOARG00000010602	ENSOART00000011533	CLDN6	claudin 6
LFEC	LDLA	397	24	2409319	2409972	ENSOARG00000010593	ENSOART00000011522	CLDN9	claudin 9
LFEC	LDLA	398	24	2326580	2328950	ENSOARG00000000607	ENSOART00000000651	FLYWCH1	FLYWCH-type zinc finger 1
LFEC	LDLA	399	24	2300371	2301982	ENSOARG00000000601	ENSOART00000000647	FLYWCH2	FLYWCH family member 2
LFEC	LDLA	400	24	17926803	17941710	ENSOARG00000012472	ENSOART00000013563	GP2	glycoprotein 2 (zymogen granule membrane)
LFEC	LDLA	401	24	2417720	2418730	ENSOARG00000000865	ENSOART00000000924	HCFC1R1	host cell factor C1 regulator 1 (XPO1 dependent)
LFEC	LDLA	402	24	2085032	2099728	ENSOARG00000018685	ENSOART00000020337	KCTD5	potassium channel tetramerization domain containing 5
LFEC	LDLA	403	24	2354639	2358305	ENSOARG00000000662	ENSOART00000000713	KREMEN2	kringle containing transmembrane protein 2
LFEC	LDLA	404	24	2452784	2462350	ENSOARG00000001161	ENSOART00000001242	MMP25	matrix metallopeptidase 25
LFEC	LDLA	405	24	2360706	2362516	ENSOARG00000000676	ENSOART00000000726	PAQR4	progestin and adipoQ receptor family member IV
LFEC	LDLA	406	24	17968114	18015100	ENSOARG00000012592	ENSOART00000013693	PDILT	protein disulfide isomerase-like, testis expressed
LFEC	LDLA	407	24	2046607	2079956	ENSOARG00000018633	ENSOART00000020280	PDPK1	3-phosphoinositide dependent protein kinase 1
LFEC	LDLA	408	24	2363506	2367547	ENSOARG00000000736	ENSOART00000000792	PKMYT1	protein kinase, membrane associated tyrosine/threonine 1
LFEC	LDLA	409	24	2209586	2214013	ENSOARG00000000309	ENSOART00000000327	PRSS21	protease, serine, 21 (testisin)
LFEC	LDLA	410	24	2153764	2159156	ENSOARG00000000159	ENSOART00000000160	PRSS22	protease, serine, 22
LFEC	LDLA	411	24	2109485	2117255	ENSOARG00000018701	ENSOART00000020355	PRSS27	protease, serine 27
LFEC	LDLA	412	24	2258813	2272750	ENSOARG00000000491	ENSOART00000000529	SRRM2	serine/arginine repetitive matrix 2
LFEC	LDLA	413	24	2254105	2257982	ENSOARG00000000340	ENSOART00000000358	TCEB2	transcription elongation factor B (SIII), polypeptide 2 (18kDa, elongin B)
LFEC	LDLA	414	24	2419135	2421780	ENSOARG00000000909	ENSOART00000000975	THOC6	THO complex 6
LFEC	LDLA	415	24	2415241	2416697	ENSOARG00000000747	ENSOART00000000800	TNFRSF12A	tumor necrosis factor receptor superfamily, member 12A
LFEC	LDLA	416	24	17947831	17963018	ENSOARG00000012556	ENSOART00000013656	UMOD	uromodulin
